# Supplementary material for: Physiological Characteristics and Transcriptome Analysis of Exogenous Brassinosteroid-Treated Kiwifruit
Source: Int J Mol Sci. 2023 Dec 8;24(24):17252. doi: 10.3390/ijms242417252 (PMC10744020; doi:10.3390/ijms242417252)
Supplement: Supplementary file 1 [file ijms-24-17252-s001.zip › Table S1.xlsx]

## Sheet: Legend
Table S1 GO list of ‘Hongyang’ root NaCl and BR treament
‘Hongyang’ roots NaCl and BR treatment were subjected to GO analysis.

## Sheet: CK vs NaCl GO list 
Ontology	Term	GO.ID	Significant	Annotated	Qvalue
biological process	developmental process	GO:0032502	419	4884	0.303125
biological process	detoxification	GO:0098754	21	157	0.392522
biological process	response to stimulus	GO:0050896	612	7547	1
biological process	growth	GO:0040007	89	1031	1
biological process	rhythmic process	GO:0048511	22	237	1
biological process	multi-organism process	GO:0051704	179	2182	1
biological process	multicellular organismal process	GO:0032501	338	4328	1
biological process	signaling	GO:0023052	182	2340	1
biological process	biological regulation	GO:0065007	595	7676	1
biological process	regulation of biological process	GO:0050789	517	6834	1
biological process	behavior	GO:0007610	2	43	1
biological process	establishment of localization	GO:0051234	226	3095	1
biological process	reproductive process	GO:0022414	185	2582	1
biological process	biological adhesion	GO:0022610	2	50	1
biological process	reproduction	GO:0000003	185	2595	1
biological process	localization	GO:0051179	240	3359	1
biological process	immune system process	GO:0002376	48	768	1
biological process	positive regulation of biological process	GO:0048518	142	2168	1
biological process	locomotion	GO:0040011	6	169	1
biological process	cellular component organization or biogenesis	GO:0071840	302	4387	1
biological process	negative regulation of biological process	GO:0048519	123	2145	1
biological process	metabolic process	GO:0008152	809	11632	1
biological process	cellular process	GO:0009987	978	13653	1
biological process	cell aggregation	GO:0098743	0	15	1
cellular component	membrane	GO:0016020	555	6308	0.0041392
cellular component	extracellular region	GO:0005576	68	613	0.091367
cellular component	symplast	GO:0055044	117	1259	0.640282
cellular component	cell junction	GO:0030054	117	1285	0.898236
cellular component	extracellular matrix	GO:0031012	3	12	1
cellular component	membrane part	GO:0044425	173	2000	1
cellular component	supramolecular fiber	GO:0099512	23	222	1
cellular component	extracellular region part	GO:0044421	11	146	1
cellular component	synapse part	GO:0044456	1	31	1
cellular component	nucleoid	GO:0009295	2	58	1
cellular component	synapse	GO:0045202	1	37	1
cellular component	cell	GO:0005623	1237	16086	1
cellular component	cell part	GO:0044464	1237	16086	1
cellular component	protein-containing complex	GO:0032991	154	3321	1
cellular component	membrane-enclosed lumen	GO:0031974	71	2111	1
cellular component	organelle	GO:0043226	805	12480	1
cellular component	organelle part	GO:0044422	331	6406	1
cellular component	other organism	GO:0044215	0	2	1
cellular component	other organism part	GO:0044217	0	2	1
molecular function	transporter activity	GO:0005215	140	1383	0.05865
molecular function	catalytic activity	GO:0003824	649	7857	0.546107
molecular function	antioxidant activity	GO:0016209	16	132	0.807635
molecular function	receptor regulator activity	GO:0030545	2	6	0.884728
molecular function	signal transducer activity	GO:0004871	43	474	1
molecular function	transcription factor activity, protein binding	GO:0000988	30	339	1
molecular function	molecular transducer activity	GO:0060089	37	432	1
molecular function	metallochaperone activity	GO:0016530	1	9	1
molecular function	molecular function regulator	GO:0098772	29	398	1
molecular function	enzyme regulator activity	GO:0030234	22	330	1
molecular function	electron transfer activity	GO:0009055	1	30	1
molecular function	structural molecule activity	GO:0005198	7	344	1
molecular function	binding	GO:0005488	409	6679	1
molecular function	channel regulator activity	GO:0016247	0	4	1
molecular function	protein tag	GO:0031386	0	3	1
molecular function	translation regulator activity	GO:0045182	0	12	1
molecular function	nutrient reservoir activity	GO:0045735	0	7	1

## Sheet: NaCl vs NaCl + 10 nM BR GO list
Ontology	Term	GO.ID	Significant	Annotated	Qvalue
biological process	response to stimulus	GO:0050896	409	7547	0.000510978
biological process	multi-organism process	GO:0051704	142	2182	0.00218727
biological process	biological regulation	GO:0065007	393	7676	0.130941
biological process	signaling	GO:0023052	134	2340	0.240324
biological process	regulation of biological process	GO:0050789	341	6834	0.615476
biological process	behavior	GO:0007610	4	43	1
biological process	locomotion	GO:0040011	11	169	1
biological process	detoxification	GO:0098754	10	157	1
biological process	immune system process	GO:0002376	39	768	1
biological process	developmental process	GO:0032502	230	4884	1
biological process	positive regulation of biological process	GO:0048518	98	2168	1
biological process	rhythmic process	GO:0048511	9	237	1
biological process	negative regulation of biological process	GO:0048519	92	2145	1
biological process	growth	GO:0040007	42	1031	1
biological process	cellular process	GO:0009987	616	13653	1
biological process	multicellular organismal process	GO:0032501	185	4328	1
biological process	biological adhesion	GO:0022610	1	50	1
biological process	reproductive process	GO:0022414	101	2582	1
biological process	reproduction	GO:0000003	101	2595	1
biological process	localization	GO:0051179	133	3359	1
biological process	establishment of localization	GO:0051234	121	3095	1
biological process	metabolic process	GO:0008152	507	11632	1
biological process	cellular component organization or biogenesis	GO:0071840	152	4387	1
biological process	cell aggregation	GO:0098743	0	15	1
cellular component	extracellular region	GO:0005576	35	613	1
cellular component	nucleoid	GO:0009295	5	58	1
cellular component	supramolecular fiber	GO:0099512	14	222	1
cellular component	extracellular region part	GO:0044421	9	146	1
cellular component	cell junction	GO:0030054	63	1285	1
cellular component	membrane	GO:0016020	289	6308	1
cellular component	symplast	GO:0055044	61	1259	1
cellular component	membrane part	GO:0044425	92	2000	1
cellular component	extracellular matrix	GO:0031012	1	12	1
cellular component	cell	GO:0005623	708	16086	1
cellular component	cell part	GO:0044464	708	16086	1
cellular component	organelle	GO:0043226	513	12480	1
cellular component	protein-containing complex	GO:0032991	108	3321	1
cellular component	membrane-enclosed lumen	GO:0031974	49	2111	1
cellular component	organelle part	GO:0044422	208	6406	1
cellular component	other organism	GO:0044215	0	2	1
cellular component	other organism part	GO:0044217	0	2	1
cellular component	synapse part	GO:0044456	0	31	1
cellular component	synapse	GO:0045202	0	37	1
molecular function	signal transducer activity	GO:0004871	30	474	1
molecular function	molecular transducer activity	GO:0060089	26	432	1
molecular function	enzyme regulator activity	GO:0030234	20	330	1
molecular function	antioxidant activity	GO:0016209	9	132	1
molecular function	molecular function regulator	GO:0098772	23	398	1
molecular function	receptor regulator activity	GO:0030545	1	6	1
molecular function	transcription factor activity, protein binding	GO:0000988	19	339	1
molecular function	transporter activity	GO:0005215	69	1383	1
molecular function	translation regulator activity	GO:0045182	1	12	1
molecular function	electron transfer activity	GO:0009055	1	30	1
molecular function	structural molecule activity	GO:0005198	13	344	1
molecular function	catalytic activity	GO:0003824	359	7857	1
molecular function	binding	GO:0005488	276	6679	1
molecular function	channel regulator activity	GO:0016247	0	4	1
molecular function	metallochaperone activity	GO:0016530	0	9	1
molecular function	protein tag	GO:0031386	0	3	1
molecular function	nutrient reservoir activity	GO:0045735	0	7	1
