# Supplementary material for: Physiological Characteristics and Transcriptome Analysis of Exogenous Brassinosteroid-Treated Kiwifruit
Source: Int J Mol Sci. 2023 Dec 8;24(24):17252. doi: 10.3390/ijms242417252 (PMC10744020; doi:10.3390/ijms242417252)
Supplement: Supplementary file 1 [file ijms-24-17252-s001.zip › Table S2.xlsx]

## Sheet: Legend
Table S2 KEGG list of ‘Hongyang’ root NaCl and BR treament
Differential expressed genes from ‘hongyang’ root NaCl and BR responsive to KEGG analysis by clusterprofiler.

## Sheet: CK vs NaCl KEGG list 
id	Description	Significant	Annotated	Pvalue	Qvalue	Signi_id	Signi_symbol
ko00940	Phenylpropanoid biosynthesis	39/624	177/8713	1.43549e-10	2.73499e-08	Actinidia10885(1.07167782888),Actinidia08102(-2.59640478331),Actinidia08101(-1.98975572923),Actinidia08100(-1.98246699903),Actinidia07153(1.83012873025),Actinidia23851(1.58809758512),Actinidia11769(-1.46321315426),Actinidia25276(2.50727966934),Actinidia32686(-1.44074690166),Actinidia05516(1.54056071431),Actinidia26915(1.26201818202),Actinidia11610(-2.38215113136),Actinidia01619(2.00579929267),Act…	Actinidia10885(1.07167782888),Actinidia08102(-2.59640478331),Actinidia08101(-1.98975572923),Actinidia08100(-1.98246699903),Actinidia07153(1.83012873025),Actinidia23851(1.58809758512),Actinidia11769(-1.46321315426),Actinidia25276(2.50727966934),Actinidia32686(-1.44074690166),Actinidia05516(1.54056071431),Actinidia26915(1.26201818202),Actinidia11610(-2.38215113136),Actinidia01619(2.00579929267),Act…
ko00591	Linoleic acid metabolism	13/624	24/8713	1.38037e-09	1.31499e-07	Actinidia12849(-3.70921700337),Actinidia12848(-2.97568808995),Actinidia05694(-1.95733112667),Actinidia05695(-1.92471558935),Actinidia24723(-1.23493986836),Actinidia40183(-1.41730936242),Actinidia25328(-1.21720686894),Actinidia23640(-1.25487063542),Actinidia02882(-1.46119903522),Actinidia26023(-1.37815599636),Actinidia39179(-1.39529752165),Actinidia26821(-1.32179885761),Actinidia09284(-1.119390709…	Actinidia12849(-3.70921700337),Actinidia12848(-2.97568808995),Actinidia05694(-1.95733112667),Actinidia05695(-1.92471558935),Actinidia24723(-1.23493986836),Actinidia40183(-1.41730936242),Actinidia25328(-1.21720686894),Actinidia23640(-1.25487063542),Actinidia02882(-1.46119903522),Actinidia26023(-1.37815599636),Actinidia39179(-1.39529752165),Actinidia26821(-1.32179885761),Actinidia09284(-1.119390709…
ko00040	Pentose and glucuronate interconversions	34/624	156/8713	3.02046e-09	1.91826e-07	Actinidia21436(2.49951225961),Actinidia21838(1.73123359292),Actinidia35008(-1.02712928403),Actinidia11391(2.60976597439),Actinidia18437(2.82114310886),Actinidia15124(4.63700277096),Actinidia36771(3.68746480817),Actinidia39951(1.98281723079),Actinidia30406(1.6202723439),Actinidia17167(1.17487465577),Actinidia12377(1.33221181105),Actinidia28962(3.32951357721),Actinidia08847(4.44734633658),Actinidia…	Actinidia21436(2.49951225961),Actinidia21838(1.73123359292),Actinidia35008(-1.02712928403),Actinidia11391(2.60976597439),Actinidia18437(2.82114310886),Actinidia15124(4.63700277096),Actinidia36771(3.68746480817),Actinidia39951(1.98281723079),Actinidia30406(1.6202723439),Actinidia17167(1.17487465577),Actinidia12377(1.33221181105),Actinidia28962(3.32951357721),Actinidia08847(4.44734633658),Actinidia…
ko00941	Flavonoid biosynthesis	19/624	57/8713	6.46894e-09	3.08126e-07	Actinidia35952(1.21034768972),Actinidia08102(-2.59640478331),Actinidia08101(-1.98975572923),Actinidia08100(-1.98246699903),Actinidia34624(1.22161801964),Actinidia18944(1.00472927151),Actinidia28704(1.08840193415),Actinidia25276(2.50727966934),Actinidia14343(2.26340717557),Actinidia39955(1.17230264742),Actinidia01619(2.00579929267),Actinidia02606(1.12476334495),Actinidia27417(1.62039308333),Actini…	Actinidia35952(1.21034768972),Actinidia08102(-2.59640478331),Actinidia08101(-1.98975572923),Actinidia08100(-1.98246699903),Actinidia34624(1.22161801964),Actinidia18944(1.00472927151),Actinidia28704(1.08840193415),Actinidia25276(2.50727966934),Actinidia14343(2.26340717557),Actinidia39955(1.17230264742),Actinidia01619(2.00579929267),Actinidia02606(1.12476334495),Actinidia27417(1.62039308333),Actini…
ko04540	Gap junction	13/624	35/8713	3.90142e-07	1.48665e-05	Actinidia11945(1.07152265922),Actinidia02713(1.24337758647),Actinidia29641(1.48102198129),Actinidia36400(1.0482072263),Actinidia36018(1.88923053666),Actinidia19597(1.86298846259),Actinidia39775(1.34984125401),Actinidia17512(1.98707939777),Actinidia05481(1.33433584435),Actinidia37281(1.07023788248),Actinidia17541(1.11079079321),Actinidia38608(-1.42029224203),Actinidia02443(1.77078616337)	Actinidia11945(1.07152265922),Actinidia02713(1.24337758647),Actinidia29641(1.48102198129),Actinidia36400(1.0482072263),Actinidia36018(1.88923053666),Actinidia19597(1.86298846259),Actinidia39775(1.34984125401),Actinidia17512(1.98707939777),Actinidia05481(1.33433584435),Actinidia37281(1.07023788248),Actinidia17541(1.11079079321),Actinidia38608(-1.42029224203),Actinidia02443(1.77078616337)
ko00100	Steroid biosynthesis	14/624	48/8713	3.97043e-06	0.000126079	Actinidia28009(-1.04349942423),Actinidia04080(1.42165695596),Actinidia19287(-1.55669249391),Actinidia18035(1.14024413108),Actinidia15463(1.54343919366),Actinidia36187(3.59952411648),Actinidia22112(2.12926979653),Actinidia27859(-1.06710569835),Actinidia20531(2.67458851666),Actinidia02242(-1.02188722139),Actinidia30885(1.60808179903),Actinidia39179(-1.39529752165),Actinidia00646(1.14041557845),Acti…	Actinidia28009(-1.04349942423),Actinidia04080(1.42165695596),Actinidia19287(-1.55669249391),Actinidia18035(1.14024413108),Actinidia15463(1.54343919366),Actinidia36187(3.59952411648),Actinidia22112(2.12926979653),Actinidia27859(-1.06710569835),Actinidia20531(2.67458851666),Actinidia02242(-1.02188722139),Actinidia30885(1.60808179903),Actinidia39179(-1.39529752165),Actinidia00646(1.14041557845),Acti…
ko04015	Rap1 signaling pathway	12/624	42/8713	2.45952e-05	0.000669434	Actinidia05667(1.90060056378),Actinidia23665(2.01258028646),Actinidia32672(1.53514291745),Actinidia17509(1.82153809522),Actinidia38783(-1.34200417817),Actinidia39775(1.34984125401),Actinidia17512(1.98707939777),Actinidia09011(1.57710072663),Actinidia37281(1.07023788248),Actinidia30449(1.73940457344),Actinidia39129(2.38352806534),Actinidia05778(1.52574164805)	Actinidia05667(1.90060056378),Actinidia23665(2.01258028646),Actinidia32672(1.53514291745),Actinidia17509(1.82153809522),Actinidia38783(-1.34200417817),Actinidia39775(1.34984125401),Actinidia17512(1.98707939777),Actinidia09011(1.57710072663),Actinidia37281(1.07023788248),Actinidia30449(1.73940457344),Actinidia39129(2.38352806534),Actinidia05778(1.52574164805)
ko00592	alpha-Linolenic acid metabolism	15/624	67/8713	5.89941e-05	0.00140499	Actinidia12849(-3.70921700337),Actinidia12848(-2.97568808995),Actinidia36067(-3.56428026116),Actinidia36069(-3.30290540794),Actinidia36068(-3.39461467332),Actinidia24723(-1.23493986836),Actinidia25328(-1.21720686894),Actinidia29849(-1.68777452732),Actinidia29848(-1.62991168437),Actinidia10027(-1.76917697326),Actinidia02882(-1.46119903522),Actinidia26023(-1.37815599636),Actinidia39179(-1.395297521…	Actinidia12849(-3.70921700337),Actinidia12848(-2.97568808995),Actinidia36067(-3.56428026116),Actinidia36069(-3.30290540794),Actinidia36068(-3.39461467332),Actinidia24723(-1.23493986836),Actinidia25328(-1.21720686894),Actinidia29849(-1.68777452732),Actinidia29848(-1.62991168437),Actinidia10027(-1.76917697326),Actinidia02882(-1.46119903522),Actinidia26023(-1.37815599636),Actinidia39179(-1.395297521…
ko00062	Fatty acid elongation	12/624	49/8713	0.000129041	0.00273175	Actinidia04500(1.01017060628),Actinidia02951(1.3969882654),Actinidia00530(1.30078073609),Actinidia36149(1.28619552334),Actinidia30847(1.01958832378),Actinidia37255(1.27706447549),Actinidia40101(1.39178128437),Actinidia31508(-1.14119160713),Actinidia29557(1.01822894251),Actinidia26300(1.06165463568),Actinidia13848(1.76690170403),Actinidia05954(1.16257838245)	Actinidia04500(1.01017060628),Actinidia02951(1.3969882654),Actinidia00530(1.30078073609),Actinidia36149(1.28619552334),Actinidia30847(1.01958832378),Actinidia37255(1.27706447549),Actinidia40101(1.39178128437),Actinidia31508(-1.14119160713),Actinidia29557(1.01822894251),Actinidia26300(1.06165463568),Actinidia13848(1.76690170403),Actinidia05954(1.16257838245)
ko02024	Quorum sensing	20/624	116/8713	0.000191724	0.00365285	Actinidia11391(2.60976597439),Actinidia18437(2.82114310886),Actinidia15124(4.63700277096),Actinidia36771(3.68746480817),Actinidia39951(1.98281723079),Actinidia30406(1.6202723439),Actinidia37484(-2.12480348068),Actinidia08110(-1.33710562172),Actinidia08847(4.44734633658),Actinidia35948(1.58533564281),Actinidia37394(1.66008142641),Actinidia37395(2.10934377138),Actinidia37578(1.09092375825),Actinidi…	Actinidia11391(2.60976597439),Actinidia18437(2.82114310886),Actinidia15124(4.63700277096),Actinidia36771(3.68746480817),Actinidia39951(1.98281723079),Actinidia30406(1.6202723439),Actinidia37484(-2.12480348068),Actinidia08110(-1.33710562172),Actinidia08847(4.44734633658),Actinidia35948(1.58533564281),Actinidia37394(1.66008142641),Actinidia37395(2.10934377138),Actinidia37578(1.09092375825),Actinidi…
ko04723	Retrograde endocannabinoid signaling	9/624	31/8713	0.000225331	0.00390286	Actinidia06096(-1.6588589309),Actinidia11268(-1.26448241916),Actinidia02988(-1.54945739645),Actinidia32362(1.51647460687),Actinidia26222(-1.76063289094),Actinidia33199(1.02773232538),Actinidia16955(-1.17192862464),Actinidia37281(1.07023788248),Actinidia32438(-1.05318232481)	Actinidia06096(-1.6588589309),Actinidia11268(-1.26448241916),Actinidia02988(-1.54945739645),Actinidia32362(1.51647460687),Actinidia26222(-1.76063289094),Actinidia33199(1.02773232538),Actinidia16955(-1.17192862464),Actinidia37281(1.07023788248),Actinidia32438(-1.05318232481)
ko04664	Fc epsilon RI signaling pathway	8/624	26/8713	0.00032462	0.00515405	Actinidia05667(1.90060056378),Actinidia23665(2.01258028646),Actinidia32672(1.53514291745),Actinidia39775(1.34984125401),Actinidia17512(1.98707939777),Actinidia37281(1.07023788248),Actinidia30449(1.73940457344),Actinidia05778(1.52574164805)	Actinidia05667(1.90060056378),Actinidia23665(2.01258028646),Actinidia32672(1.53514291745),Actinidia39775(1.34984125401),Actinidia17512(1.98707939777),Actinidia37281(1.07023788248),Actinidia30449(1.73940457344),Actinidia05778(1.52574164805)
ko00982	Drug metabolism - cytochrome P450	11/624	47/8713	0.000375803	0.00550773	Actinidia39625(-3.73864513235),Actinidia32016(-1.80437614255),Actinidia24326(1.33621714446),Actinidia12837(1.35356802348),Actinidia29163(-1.43087993838),Actinidia23162(-2.92572488763),Actinidia27281(-1.82376488544),Actinidia07894(1.48087117455),Actinidia21489(-1.51201229473),Actinidia34330(1.15212742244),Actinidia27050(1.41365448115)	Actinidia39625(-3.73864513235),Actinidia32016(-1.80437614255),Actinidia24326(1.33621714446),Actinidia12837(1.35356802348),Actinidia29163(-1.43087993838),Actinidia23162(-2.92572488763),Actinidia27281(-1.82376488544),Actinidia07894(1.48087117455),Actinidia21489(-1.51201229473),Actinidia34330(1.15212742244),Actinidia27050(1.41365448115)
ko04914	Progesterone-mediated oocyte maturation	14/624	71/8713	0.000426065	0.00579833	Actinidia03420(1.72352138102),Actinidia18215(1.26003823891),Actinidia30679(2.2108848414),Actinidia10173(2.60630423787),Actinidia29481(1.83012573839),Actinidia08266(1.55503802249),Actinidia37902(1.71065867115),Actinidia01788(2.56053073664),Actinidia39775(1.34984125401),Actinidia17512(1.98707939777),Actinidia22669(2.85614118635),Actinidia13285(1.53808206452),Actinidia37281(1.07023788248),Actinidia0…	Actinidia03420(1.72352138102),Actinidia18215(1.26003823891),Actinidia30679(2.2108848414),Actinidia10173(2.60630423787),Actinidia29481(1.83012573839),Actinidia08266(1.55503802249),Actinidia37902(1.71065867115),Actinidia01788(2.56053073664),Actinidia39775(1.34984125401),Actinidia17512(1.98707939777),Actinidia22669(2.85614118635),Actinidia13285(1.53808206452),Actinidia37281(1.07023788248),Actinidia0…
ko04110	Cell cycle	29/624	219/8713	0.000908555	0.0115402	Actinidia03420(1.72352138102),Actinidia33951(3.14776657266),Actinidia18215(1.26003823891),Actinidia27865(2.06601683116),Actinidia16720(1.43216032784),Actinidia08766(1.52602256551),Actinidia30679(2.2108848414),Actinidia10173(2.60630423787),Actinidia28643(1.40357629271),Actinidia25319(-1.31704277145),Actinidia29481(1.83012573839),Actinidia09471(1.8633680149),Actinidia08266(1.55503802249),Actinidia3…	Actinidia03420(1.72352138102),Actinidia33951(3.14776657266),Actinidia18215(1.26003823891),Actinidia27865(2.06601683116),Actinidia16720(1.43216032784),Actinidia08766(1.52602256551),Actinidia30679(2.2108848414),Actinidia10173(2.60630423787),Actinidia28643(1.40357629271),Actinidia25319(-1.31704277145),Actinidia29481(1.83012573839),Actinidia09471(1.8633680149),Actinidia08266(1.55503802249),Actinidia3…
ko00980	Metabolism of xenobiotics by cytochrome P450	9/624	38/8713	0.00115958	0.0138082	Actinidia24326(1.33621714446),Actinidia12837(1.35356802348),Actinidia29163(-1.43087993838),Actinidia23162(-2.92572488763),Actinidia27281(-1.82376488544),Actinidia07894(1.48087117455),Actinidia21489(-1.51201229473),Actinidia34330(1.15212742244),Actinidia27050(1.41365448115)	Actinidia24326(1.33621714446),Actinidia12837(1.35356802348),Actinidia29163(-1.43087993838),Actinidia23162(-2.92572488763),Actinidia27281(-1.82376488544),Actinidia07894(1.48087117455),Actinidia21489(-1.51201229473),Actinidia34330(1.15212742244),Actinidia27050(1.41365448115)
ko04210	Apoptosis	12/624	62/8713	0.00128205	0.0143685	Actinidia11945(1.07152265922),Actinidia02713(1.24337758647),Actinidia29641(1.48102198129),Actinidia36400(1.0482072263),Actinidia36018(1.88923053666),Actinidia19597(1.86298846259),Actinidia39775(1.34984125401),Actinidia17512(1.98707939777),Actinidia37281(1.07023788248),Actinidia17541(1.11079079321),Actinidia38608(-1.42029224203),Actinidia02443(1.77078616337)	Actinidia11945(1.07152265922),Actinidia02713(1.24337758647),Actinidia29641(1.48102198129),Actinidia36400(1.0482072263),Actinidia36018(1.88923053666),Actinidia19597(1.86298846259),Actinidia39775(1.34984125401),Actinidia17512(1.98707939777),Actinidia37281(1.07023788248),Actinidia17541(1.11079079321),Actinidia38608(-1.42029224203),Actinidia02443(1.77078616337)
ko04978	Mineral absorption	5/624	13/8713	0.00147017	0.0155614	Actinidia33909(-1.47301986898),Actinidia11557(-2.47673950625),Actinidia31097(1.25714798401),Actinidia29075(-1.70833622047),Actinidia23910(1.56978161313)	Actinidia33909(-1.47301986898),Actinidia11557(-2.47673950625),Actinidia31097(1.25714798401),Actinidia29075(-1.70833622047),Actinidia23910(1.56978161313)
ko00520	Amino sugar and nucleotide sugar metabolism	25/624	190/8713	0.00218762	0.0212519	Actinidia04268(-1.30905236393),Actinidia27598(2.25510585984),Actinidia34704(1.16576013703),Actinidia24171(1.25415344083),Actinidia14503(1.24486779416),Actinidia07202(1.08710199179),Actinidia33393(-1.84476044492),Actinidia18376(1.23146967715),Actinidia36265(1.2231315135),Actinidia17167(1.17487465577),Actinidia30046(1.23165277078),Actinidia40102(1.00641212187),Actinidia32021(-1.08740460539),Actinid…	Actinidia04268(-1.30905236393),Actinidia27598(2.25510585984),Actinidia34704(1.16576013703),Actinidia24171(1.25415344083),Actinidia14503(1.24486779416),Actinidia07202(1.08710199179),Actinidia33393(-1.84476044492),Actinidia18376(1.23146967715),Actinidia36265(1.2231315135),Actinidia17167(1.17487465577),Actinidia30046(1.23165277078),Actinidia40102(1.00641212187),Actinidia32021(-1.08740460539),Actinid…
ko04062	Chemokine signaling pathway	8/624	34/8713	0.00226538	0.0212519	Actinidia05667(1.90060056378),Actinidia23665(2.01258028646),Actinidia32672(1.53514291745),Actinidia39775(1.34984125401),Actinidia17512(1.98707939777),Actinidia37281(1.07023788248),Actinidia30449(1.73940457344),Actinidia05778(1.52574164805)	Actinidia05667(1.90060056378),Actinidia23665(2.01258028646),Actinidia32672(1.53514291745),Actinidia39775(1.34984125401),Actinidia17512(1.98707939777),Actinidia37281(1.07023788248),Actinidia30449(1.73940457344),Actinidia05778(1.52574164805)
ko04712	Circadian rhythm - plant	14/624	84/8713	0.00237117	0.0212519	Actinidia35952(1.21034768972),Actinidia28283(-1.18632384054),Actinidia34624(1.22161801964),Actinidia28083(-1.81944614765),Actinidia01660(-1.89254797613),Actinidia39955(1.17230264742),Actinidia18680(-1.41845177596),Actinidia15681(4.47860967696),Actinidia07097(-1.39216514606),Actinidia22852(-1.22122826107),Actinidia09014(-1.37991500642),Actinidia37031(-1.25193970507),Actinidia39127(-1.12907556535),…	Actinidia35952(1.21034768972),Actinidia28283(-1.18632384054),Actinidia34624(1.22161801964),Actinidia28083(-1.81944614765),Actinidia01660(-1.89254797613),Actinidia39955(1.17230264742),Actinidia18680(-1.41845177596),Actinidia15681(4.47860967696),Actinidia07097(-1.39216514606),Actinidia22852(-1.22122826107),Actinidia09014(-1.37991500642),Actinidia37031(-1.25193970507),Actinidia39127(-1.12907556535),…
ko04320	Dorso-ventral axis formation	4/624	9/8713	0.00245395	0.0212519	Actinidia04863(-1.08908516255),Actinidia39775(1.34984125401),Actinidia17512(1.98707939777),Actinidia37281(1.07023788248)	Actinidia04863(-1.08908516255),Actinidia39775(1.34984125401),Actinidia17512(1.98707939777),Actinidia37281(1.07023788248)
ko04113	Meiosis - yeast	18/624	123/8713	0.00278159	0.023042	Actinidia20332(1.68010444321),Actinidia27865(2.06601683116),Actinidia16720(1.43216032784),Actinidia09397(1.57036948831),Actinidia08766(1.52602256551),Actinidia30679(2.2108848414),Actinidia09471(1.8633680149),Actinidia37902(1.71065867115),Actinidia23893(4.01441595822),Actinidia34298(1.74941319771),Actinidia08371(1.61931999003),Actinidia29866(1.77371269155),Actinidia25846(1.44868596651),Actinidia03…	Actinidia20332(1.68010444321),Actinidia27865(2.06601683116),Actinidia16720(1.43216032784),Actinidia09397(1.57036948831),Actinidia08766(1.52602256551),Actinidia30679(2.2108848414),Actinidia09471(1.8633680149),Actinidia37902(1.71065867115),Actinidia23893(4.01441595822),Actinidia34298(1.74941319771),Actinidia08371(1.61931999003),Actinidia29866(1.77371269155),Actinidia25846(1.44868596651),Actinidia03…
ko04650	Natural killer cell mediated cytotoxicity	8/624	36/8713	0.00332584	0.0264025	Actinidia05667(1.90060056378),Actinidia23665(2.01258028646),Actinidia32672(1.53514291745),Actinidia39775(1.34984125401),Actinidia17512(1.98707939777),Actinidia37281(1.07023788248),Actinidia30449(1.73940457344),Actinidia05778(1.52574164805)	Actinidia05667(1.90060056378),Actinidia23665(2.01258028646),Actinidia32672(1.53514291745),Actinidia39775(1.34984125401),Actinidia17512(1.98707939777),Actinidia37281(1.07023788248),Actinidia30449(1.73940457344),Actinidia05778(1.52574164805)
ko00500	Starch and sucrose metabolism	38/624	339/8713	0.00368543	0.0280868	Actinidia22151(2.007845136),Actinidia21436(2.49951225961),Actinidia27598(2.25510585984),Actinidia21838(1.73123359292),Actinidia03409(-1.71812485521),Actinidia39356(1.94595905938),Actinidia17167(1.17487465577),Actinidia35728(1.9483195711),Actinidia12377(1.33221181105),Actinidia12379(3.03571740905),Actinidia30046(1.23165277078),Actinidia25009(-1.12339775384),Actinidia25008(-1.10329465461),Actinidia…	Actinidia22151(2.007845136),Actinidia21436(2.49951225961),Actinidia27598(2.25510585984),Actinidia21838(1.73123359292),Actinidia03409(-1.71812485521),Actinidia39356(1.94595905938),Actinidia17167(1.17487465577),Actinidia35728(1.9483195711),Actinidia12377(1.33221181105),Actinidia12379(3.03571740905),Actinidia30046(1.23165277078),Actinidia25009(-1.12339775384),Actinidia25008(-1.10329465461),Actinidia…
ko00072	Synthesis and degradation of ketone bodies	4/624	10/8713	0.00385988	0.0282849	Actinidia09798(-1.14622526944),Actinidia14504(-1.32240252915),Actinidia14505(-1.24226468163),Actinidia08380(-1.21249532743)	Actinidia09798(-1.14622526944),Actinidia14504(-1.32240252915),Actinidia14505(-1.24226468163),Actinidia08380(-1.21249532743)
ko04370	VEGF signaling pathway	8/624	38/8713	0.00473585	0.0334187	Actinidia05667(1.90060056378),Actinidia23665(2.01258028646),Actinidia32672(1.53514291745),Actinidia39775(1.34984125401),Actinidia17512(1.98707939777),Actinidia37281(1.07023788248),Actinidia30449(1.73940457344),Actinidia05778(1.52574164805)	Actinidia05667(1.90060056378),Actinidia23665(2.01258028646),Actinidia32672(1.53514291745),Actinidia39775(1.34984125401),Actinidia17512(1.98707939777),Actinidia37281(1.07023788248),Actinidia30449(1.73940457344),Actinidia05778(1.52574164805)
ko00945	Stilbenoid, diarylheptanoid and gingerol biosynthesis	7/624	31/8713	0.00539999	0.0365335	Actinidia08102(-2.59640478331),Actinidia08101(-1.98975572923),Actinidia08100(-1.98246699903),Actinidia25276(2.50727966934),Actinidia01619(2.00579929267),Actinidia08098(-1.08042932116),Actinidia30685(-1.39123970172)	Actinidia08102(-2.59640478331),Actinidia08101(-1.98975572923),Actinidia08100(-1.98246699903),Actinidia25276(2.50727966934),Actinidia01619(2.00579929267),Actinidia08098(-1.08042932116),Actinidia30685(-1.39123970172)
ko04670	Leukocyte transendothelial migration	5/624	17/8713	0.00556076	0.0365335	Actinidia05667(1.90060056378),Actinidia23665(2.01258028646),Actinidia32672(1.53514291745),Actinidia30449(1.73940457344),Actinidia05778(1.52574164805)	Actinidia05667(1.90060056378),Actinidia23665(2.01258028646),Actinidia32672(1.53514291745),Actinidia30449(1.73940457344),Actinidia05778(1.52574164805)
ko04380	Osteoclast differentiation	8/624	40/8713	0.00656394	0.0416868	Actinidia05667(1.90060056378),Actinidia23665(2.01258028646),Actinidia32672(1.53514291745),Actinidia39775(1.34984125401),Actinidia17512(1.98707939777),Actinidia37281(1.07023788248),Actinidia30449(1.73940457344),Actinidia05778(1.52574164805)	Actinidia05667(1.90060056378),Actinidia23665(2.01258028646),Actinidia32672(1.53514291745),Actinidia39775(1.34984125401),Actinidia17512(1.98707939777),Actinidia37281(1.07023788248),Actinidia30449(1.73940457344),Actinidia05778(1.52574164805)
ko04016	MAPK signaling pathway - plant	23/624	186/8713	0.00696146	0.0427852	Actinidia28004(-5.06307793671),Actinidia23855(-1.34012386059),Actinidia16728(-1.01653025063),Actinidia29063(-1.53127751013),Actinidia29064(-1.64280428446),Actinidia32602(-1.10535717585),Actinidia34204(-1.77785867309),Actinidia29726(-1.7002248274),Actinidia02014(-1.23622970589),Actinidia32021(-1.08740460539),Actinidia05705(1.36980804674),Actinidia02818(-1.05269295113),Actinidia40060(-4.05062986321…	Actinidia28004(-5.06307793671),Actinidia23855(-1.34012386059),Actinidia16728(-1.01653025063),Actinidia29063(-1.53127751013),Actinidia29064(-1.64280428446),Actinidia32602(-1.10535717585),Actinidia34204(-1.77785867309),Actinidia29726(-1.7002248274),Actinidia02014(-1.23622970589),Actinidia32021(-1.08740460539),Actinidia05705(1.36980804674),Actinidia02818(-1.05269295113),Actinidia40060(-4.05062986321…
ko04071	Sphingolipid signaling pathway	17/624	127/8713	0.00889903	0.0521773	Actinidia20332(1.68010444321),Actinidia05667(1.90060056378),Actinidia09397(1.57036948831),Actinidia05618(2.35914584721),Actinidia23665(2.01258028646),Actinidia28735(2.73332717639),Actinidia38612(1.48675216737),Actinidia32672(1.53514291745),Actinidia33451(-1.47219185762),Actinidia30966(-1.24954139068),Actinidia39775(1.34984125401),Actinidia01890(1.97910907301),Actinidia05799(-1.23792296198),Actini…	Actinidia20332(1.68010444321),Actinidia05667(1.90060056378),Actinidia09397(1.57036948831),Actinidia05618(2.35914584721),Actinidia23665(2.01258028646),Actinidia28735(2.73332717639),Actinidia38612(1.48675216737),Actinidia32672(1.53514291745),Actinidia33451(-1.47219185762),Actinidia30966(-1.24954139068),Actinidia39775(1.34984125401),Actinidia01890(1.97910907301),Actinidia05799(-1.23792296198),Actini…
ko04075	Plant hormone signal transduction	44/624	428/8713	0.00903733	0.0521773	Actinidia16462(1.29619528075),Actinidia27832(-1.05107836937),Actinidia00610(1.06719343827),Actinidia05470(1.94349064876),Actinidia00420(1.88861693736),Actinidia16450(-2.21229454735),Actinidia28004(-5.06307793671),Actinidia01660(-1.89254797613),Actinidia12198(-1.21144451684),Actinidia03817(-2.58217984233),Actinidia34204(-1.77785867309),Actinidia39135(-1.0805009818),Actinidia29726(-1.7002248274),Ac…	Actinidia16462(1.29619528075),Actinidia27832(-1.05107836937),Actinidia00610(1.06719343827),Actinidia05470(1.94349064876),Actinidia00420(1.88861693736),Actinidia16450(-2.21229454735),Actinidia28004(-5.06307793671),Actinidia01660(-1.89254797613),Actinidia12198(-1.21144451684),Actinidia03817(-2.58217984233),Actinidia34204(-1.77785867309),Actinidia39135(-1.0805009818),Actinidia29726(-1.7002248274),Ac…
ko04662	B cell receptor signaling pathway	8/624	43/8713	0.0102464	0.0574182	Actinidia05667(1.90060056378),Actinidia23665(2.01258028646),Actinidia32672(1.53514291745),Actinidia39775(1.34984125401),Actinidia17512(1.98707939777),Actinidia37281(1.07023788248),Actinidia30449(1.73940457344),Actinidia05778(1.52574164805)	Actinidia05667(1.90060056378),Actinidia23665(2.01258028646),Actinidia32672(1.53514291745),Actinidia39775(1.34984125401),Actinidia17512(1.98707939777),Actinidia37281(1.07023788248),Actinidia30449(1.73940457344),Actinidia05778(1.52574164805)
ko03030	DNA replication	13/624	91/8713	0.0124238	0.0676305	Actinidia33951(3.14776657266),Actinidia02032(1.03068413188),Actinidia14753(2.56347648907),Actinidia27865(2.06601683116),Actinidia16720(1.43216032784),Actinidia33261(1.61881800909),Actinidia05814(-1.3493814081),Actinidia09628(1.43678198111),Actinidia04822(2.92504016942),Actinidia08371(1.61931999003),Actinidia25846(1.44868596651),Actinidia30574(1.47136767029),Actinidia18150(2.38365196855)	Actinidia33951(3.14776657266),Actinidia02032(1.03068413188),Actinidia14753(2.56347648907),Actinidia27865(2.06601683116),Actinidia16720(1.43216032784),Actinidia33261(1.61881800909),Actinidia05814(-1.3493814081),Actinidia09628(1.43678198111),Actinidia04822(2.92504016942),Actinidia08371(1.61931999003),Actinidia25846(1.44868596651),Actinidia30574(1.47136767029),Actinidia18150(2.38365196855)
ko00830	Retinol metabolism	4/624	14/8713	0.0146189	0.0764263	Actinidia22189(-1.62293970181),Actinidia27281(-1.82376488544),Actinidia29345(-3.75990453831),Actinidia34330(1.15212742244)	Actinidia22189(-1.62293970181),Actinidia27281(-1.82376488544),Actinidia29345(-3.75990453831),Actinidia34330(1.15212742244)
ko00380	Tryptophan metabolism	10/624	64/8713	0.0148419	0.0764263	Actinidia09798(-1.14622526944),Actinidia17046(-1.07521295143),Actinidia17045(-1.12347108953),Actinidia00601(2.2902832078),Actinidia08380(-1.21249532743),Actinidia09419(12.419732874),Actinidia33093(1.02350217054),Actinidia19232(-1.47755209301),Actinidia15497(-1.96793239325),Actinidia31218(-1.34140642276)	Actinidia09798(-1.14622526944),Actinidia17046(-1.07521295143),Actinidia17045(-1.12347108953),Actinidia00601(2.2902832078),Actinidia08380(-1.21249532743),Actinidia09419(12.419732874),Actinidia33093(1.02350217054),Actinidia19232(-1.47755209301),Actinidia15497(-1.96793239325),Actinidia31218(-1.34140642276)
ko01212	Fatty acid metabolism	17/624	135/8713	0.0158556	0.0794976	Actinidia06865(1.46860245712),Actinidia09798(-1.14622526944),Actinidia02951(1.3969882654),Actinidia38578(1.96335362972),Actinidia36149(1.28619552334),Actinidia30847(1.01958832378),Actinidia27119(1.03829152232),Actinidia28060(1.1550054547),Actinidia19004(1.98589512526),Actinidia08380(-1.21249532743),Actinidia17267(1.90531392961),Actinidia22179(1.61606594264),Actinidia18338(1.60036951365),Actinidia…	Actinidia06865(1.46860245712),Actinidia09798(-1.14622526944),Actinidia02951(1.3969882654),Actinidia38578(1.96335362972),Actinidia36149(1.28619552334),Actinidia30847(1.01958832378),Actinidia27119(1.03829152232),Actinidia28060(1.1550054547),Actinidia19004(1.98589512526),Actinidia08380(-1.21249532743),Actinidia17267(1.90531392961),Actinidia22179(1.61606594264),Actinidia18338(1.60036951365),Actinidia…
ko04151	PI3K-Akt signaling pathway	21/624	180/8713	0.0178953	0.0874235	Actinidia20332(1.68010444321),Actinidia13312(2.15684377935),Actinidia05667(1.90060056378),Actinidia18215(1.26003823891),Actinidia09397(1.57036948831),Actinidia23665(2.01258028646),Actinidia32672(1.53514291745),Actinidia28643(1.40357629271),Actinidia01066(-1.32784769476),Actinidia25319(-1.31704277145),Actinidia18509(-1.36468646349),Actinidia00991(1.3733671945),Actinidia39775(1.34984125401),Actinid…	Actinidia20332(1.68010444321),Actinidia13312(2.15684377935),Actinidia05667(1.90060056378),Actinidia18215(1.26003823891),Actinidia09397(1.57036948831),Actinidia23665(2.01258028646),Actinidia32672(1.53514291745),Actinidia28643(1.40357629271),Actinidia01066(-1.32784769476),Actinidia25319(-1.31704277145),Actinidia18509(-1.36468646349),Actinidia00991(1.3733671945),Actinidia39775(1.34984125401),Actinid…
ko04014	Ras signaling pathway	11/624	76/8713	0.01878	0.089452	Actinidia05667(1.90060056378),Actinidia23665(2.01258028646),Actinidia28735(2.73332717639),Actinidia32672(1.53514291745),Actinidia33451(-1.47219185762),Actinidia38783(-1.34200417817),Actinidia39775(1.34984125401),Actinidia17512(1.98707939777),Actinidia37281(1.07023788248),Actinidia30449(1.73940457344),Actinidia05778(1.52574164805)	Actinidia05667(1.90060056378),Actinidia23665(2.01258028646),Actinidia28735(2.73332717639),Actinidia32672(1.53514291745),Actinidia33451(-1.47219185762),Actinidia38783(-1.34200417817),Actinidia39775(1.34984125401),Actinidia17512(1.98707939777),Actinidia37281(1.07023788248),Actinidia30449(1.73940457344),Actinidia05778(1.52574164805)
ko00195	Photosynthesis	10/624	67/8713	0.0200657	0.0932448	Actinidia13436(1.3125611539),Actinidia05514(1.15267722256),Actinidia24941(1.00499202778),Actinidia37957(1.46348013006),Actinidia32731(1.24382948291),Actinidia29568(1.02226336402),Actinidia37080(1.16488574974),Actinidia35474(2.10280843795),Actinidia09513(2.73566467309),Actinidia21679(1.26104306837)	Actinidia13436(1.3125611539),Actinidia05514(1.15267722256),Actinidia24941(1.00499202778),Actinidia37957(1.46348013006),Actinidia32731(1.24382948291),Actinidia29568(1.02226336402),Actinidia37080(1.16488574974),Actinidia35474(2.10280843795),Actinidia09513(2.73566467309),Actinidia21679(1.26104306837)
ko04510	Focal adhesion	8/624	49/8713	0.0218858	0.0992816	Actinidia05667(1.90060056378),Actinidia23665(2.01258028646),Actinidia32672(1.53514291745),Actinidia39775(1.34984125401),Actinidia17512(1.98707939777),Actinidia37281(1.07023788248),Actinidia30449(1.73940457344),Actinidia05778(1.52574164805)	Actinidia05667(1.90060056378),Actinidia23665(2.01258028646),Actinidia32672(1.53514291745),Actinidia39775(1.34984125401),Actinidia17512(1.98707939777),Actinidia37281(1.07023788248),Actinidia30449(1.73940457344),Actinidia05778(1.52574164805)
ko00130	Ubiquinone and other terpenoid-quinone biosynthesis	9/624	59/8713	0.0234456	0.103884	Actinidia05157(1.68547469175),Actinidia18733(1.06631844051),Actinidia11010(-5.82254736565),Actinidia29988(1.3411983385),Actinidia29989(1.4575751821),Actinidia33800(-1.37913584357),Actinidia18275(1.38546653845),Actinidia17125(1.52951442756),Actinidia24401(-1.12297183409)	Actinidia05157(1.68547469175),Actinidia18733(1.06631844051),Actinidia11010(-5.82254736565),Actinidia29988(1.3411983385),Actinidia29989(1.4575751821),Actinidia33800(-1.37913584357),Actinidia18275(1.38546653845),Actinidia17125(1.52951442756),Actinidia24401(-1.12297183409)
ko04010	MAPK signaling pathway	9/624	61/8713	0.0285285	0.123532	Actinidia05667(1.90060056378),Actinidia23665(2.01258028646),Actinidia32672(1.53514291745),Actinidia06624(-1.02868915301),Actinidia39775(1.34984125401),Actinidia17512(1.98707939777),Actinidia37281(1.07023788248),Actinidia30449(1.73940457344),Actinidia05778(1.52574164805)	Actinidia05667(1.90060056378),Actinidia23665(2.01258028646),Actinidia32672(1.53514291745),Actinidia06624(-1.02868915301),Actinidia39775(1.34984125401),Actinidia17512(1.98707939777),Actinidia37281(1.07023788248),Actinidia30449(1.73940457344),Actinidia05778(1.52574164805)
ko04068	FoxO signaling pathway	13/624	102/8713	0.0296497	0.124266	Actinidia18215(1.26003823891),Actinidia17046(-1.07521295143),Actinidia17045(-1.12347108953),Actinidia01066(-1.32784769476),Actinidia06996(-1.19790416406),Actinidia18509(-1.36468646349),Actinidia31649(1.1021589261),Actinidia05200(-1.03521093989),Actinidia00991(1.3733671945),Actinidia39775(1.34984125401),Actinidia17512(1.98707939777),Actinidia15497(-1.96793239325),Actinidia37281(1.07023788248)	Actinidia18215(1.26003823891),Actinidia17046(-1.07521295143),Actinidia17045(-1.12347108953),Actinidia01066(-1.32784769476),Actinidia06996(-1.19790416406),Actinidia18509(-1.36468646349),Actinidia31649(1.1021589261),Actinidia05200(-1.03521093989),Actinidia00991(1.3733671945),Actinidia39775(1.34984125401),Actinidia17512(1.98707939777),Actinidia15497(-1.96793239325),Actinidia37281(1.07023788248)
ko04725	Cholinergic synapse	3/624	10/8713	0.0300024	0.124266	Actinidia39775(1.34984125401),Actinidia17512(1.98707939777),Actinidia37281(1.07023788248)	Actinidia39775(1.34984125401),Actinidia17512(1.98707939777),Actinidia37281(1.07023788248)
ko00073	Cutin, suberine and wax biosynthesis	6/624	35/8713	0.0360021	0.145943	Actinidia37089(1.46855858058),Actinidia02838(1.03151990262),Actinidia27378(2.42479242808),Actinidia16075(1.65286904411),Actinidia04314(1.2326976937),Actinidia35880(1.22143037411)	Actinidia37089(1.46855858058),Actinidia02838(1.03151990262),Actinidia27378(2.42479242808),Actinidia16075(1.65286904411),Actinidia04314(1.2326976937),Actinidia35880(1.22143037411)
ko04726	Serotonergic synapse	3/624	11/8713	0.0391063	0.155225	Actinidia39775(1.34984125401),Actinidia17512(1.98707939777),Actinidia37281(1.07023788248)	Actinidia39775(1.34984125401),Actinidia17512(1.98707939777),Actinidia37281(1.07023788248)
ko01040	Biosynthesis of unsaturated fatty acids	6/624	36/8713	0.0406891	0.158211	Actinidia06865(1.46860245712),Actinidia02951(1.3969882654),Actinidia36149(1.28619552334),Actinidia30847(1.01958832378),Actinidia27119(1.03829152232),Actinidia05954(1.16257838245)	Actinidia06865(1.46860245712),Actinidia02951(1.3969882654),Actinidia36149(1.28619552334),Actinidia30847(1.01958832378),Actinidia27119(1.03829152232),Actinidia05954(1.16257838245)
ko04011	MAPK signaling pathway - yeast	11/624	86/8713	0.0423152	0.161092	Actinidia39203(1.19765323013),Actinidia17046(-1.07521295143),Actinidia17045(-1.12347108953),Actinidia28643(1.40357629271),Actinidia25319(-1.31704277145),Actinidia09303(1.96426150557),Actinidia31942(3.09284989269),Actinidia32299(1.37361919074),Actinidia15497(-1.96793239325),Actinidia37281(1.07023788248),Actinidia19916(1.27791659037)	Actinidia39203(1.19765323013),Actinidia17046(-1.07521295143),Actinidia17045(-1.12347108953),Actinidia28643(1.40357629271),Actinidia25319(-1.31704277145),Actinidia09303(1.96426150557),Actinidia31942(3.09284989269),Actinidia32299(1.37361919074),Actinidia15497(-1.96793239325),Actinidia37281(1.07023788248),Actinidia19916(1.27791659037)
ko00471	D-Glutamine and D-glutamate metabolism	2/624	5/8713	0.0442837	0.161092	Actinidia31762(-2.00763753245),Actinidia17305(-1.24639576498)	Actinidia31762(-2.00763753245),Actinidia17305(-1.24639576498)
ko00900	Terpenoid backbone biosynthesis	11/624	87/8713	0.0454532	0.161092	Actinidia09798(-1.14622526944),Actinidia36696(-1.05308629813),Actinidia14504(-1.32240252915),Actinidia14505(-1.24226468163),Actinidia18595(-1.01305086622),Actinidia38646(2.43027876041),Actinidia08380(-1.21249532743),Actinidia00845(-1.20684658782),Actinidia15527(1.38044881707),Actinidia23624(-1.01487455567),Actinidia17145(-1.93414204823)	Actinidia09798(-1.14622526944),Actinidia36696(-1.05308629813),Actinidia14504(-1.32240252915),Actinidia14505(-1.24226468163),Actinidia18595(-1.01305086622),Actinidia38646(2.43027876041),Actinidia08380(-1.21249532743),Actinidia00845(-1.20684658782),Actinidia15527(1.38044881707),Actinidia23624(-1.01487455567),Actinidia17145(-1.93414204823)
ko04024	cAMP signaling pathway	11/624	87/8713	0.0454532	0.161092	Actinidia05667(1.90060056378),Actinidia23665(2.01258028646),Actinidia28735(2.73332717639),Actinidia32672(1.53514291745),Actinidia33451(-1.47219185762),Actinidia38783(-1.34200417817),Actinidia39775(1.34984125401),Actinidia17512(1.98707939777),Actinidia37281(1.07023788248),Actinidia30449(1.73940457344),Actinidia05778(1.52574164805)	Actinidia05667(1.90060056378),Actinidia23665(2.01258028646),Actinidia28735(2.73332717639),Actinidia32672(1.53514291745),Actinidia33451(-1.47219185762),Actinidia38783(-1.34200417817),Actinidia39775(1.34984125401),Actinidia17512(1.98707939777),Actinidia37281(1.07023788248),Actinidia30449(1.73940457344),Actinidia05778(1.52574164805)
ko04722	Neurotrophin signaling pathway	22/624	210/8713	0.0456576	0.161092	Actinidia38906(-1.68684640272),Actinidia12385(-1.03995761575),Actinidia05667(1.90060056378),Actinidia21281(-1.94707684427),Actinidia23665(2.01258028646),Actinidia32672(1.53514291745),Actinidia28643(1.40357629271),Actinidia25319(-1.31704277145),Actinidia35693(-1.22745989191),Actinidia06624(-1.02868915301),Actinidia38367(-1.02640520562),Actinidia07782(1.76228069584),Actinidia38783(-1.34200417817),A…	Actinidia38906(-1.68684640272),Actinidia12385(-1.03995761575),Actinidia05667(1.90060056378),Actinidia21281(-1.94707684427),Actinidia23665(2.01258028646),Actinidia32672(1.53514291745),Actinidia28643(1.40357629271),Actinidia25319(-1.31704277145),Actinidia35693(-1.22745989191),Actinidia06624(-1.02868915301),Actinidia38367(-1.02640520562),Actinidia07782(1.76228069584),Actinidia38783(-1.34200417817),A…
ko04111	Cell cycle - yeast	18/624	165/8713	0.0478624	0.165801	Actinidia27865(2.06601683116),Actinidia16720(1.43216032784),Actinidia08766(1.52602256551),Actinidia10812(2.13607336923),Actinidia30679(2.2108848414),Actinidia09471(1.8633680149),Actinidia37902(1.71065867115),Actinidia23893(4.01441595822),Actinidia34298(1.74941319771),Actinidia08371(1.61931999003),Actinidia29866(1.77371269155),Actinidia25846(1.44868596651),Actinidia03355(1.25092992918),Actinidia02…	Actinidia27865(2.06601683116),Actinidia16720(1.43216032784),Actinidia08766(1.52602256551),Actinidia10812(2.13607336923),Actinidia30679(2.2108848414),Actinidia09471(1.8633680149),Actinidia37902(1.71065867115),Actinidia23893(4.01441595822),Actinidia34298(1.74941319771),Actinidia08371(1.61931999003),Actinidia29866(1.77371269155),Actinidia25846(1.44868596651),Actinidia03355(1.25092992918),Actinidia02…
ko00590	Arachidonic acid metabolism	4/624	20/8713	0.0503647	0.171353	Actinidia38236(-1.64972072925),Actinidia29345(-3.75990453831),Actinidia39179(-1.39529752165),Actinidia09284(-1.11939070906)	Actinidia38236(-1.64972072925),Actinidia29345(-3.75990453831),Actinidia39179(-1.39529752165),Actinidia09284(-1.11939070906)
ko04912	GnRH signaling pathway	7/624	48/8713	0.0531078	0.177516	Actinidia28735(2.73332717639),Actinidia06624(-1.02868915301),Actinidia33451(-1.47219185762),Actinidia38783(-1.34200417817),Actinidia39775(1.34984125401),Actinidia17512(1.98707939777),Actinidia37281(1.07023788248)	Actinidia28735(2.73332717639),Actinidia06624(-1.02868915301),Actinidia33451(-1.47219185762),Actinidia38783(-1.34200417817),Actinidia39775(1.34984125401),Actinidia17512(1.98707939777),Actinidia37281(1.07023788248)
ko00360	Phenylalanine metabolism	10/624	80/8713	0.0585058	0.1864	Actinidia07153(1.83012873025),Actinidia25276(2.50727966934),Actinidia24116(1.58348702361),Actinidia00601(2.2902832078),Actinidia11010(-5.82254736565),Actinidia29988(1.3411983385),Actinidia29989(1.4575751821),Actinidia18275(1.38546653845),Actinidia17125(1.52951442756),Actinidia24401(-1.12297183409)	Actinidia07153(1.83012873025),Actinidia25276(2.50727966934),Actinidia24116(1.58348702361),Actinidia00601(2.2902832078),Actinidia11010(-5.82254736565),Actinidia29988(1.3411983385),Actinidia29989(1.4575751821),Actinidia18275(1.38546653845),Actinidia17125(1.52951442756),Actinidia24401(-1.12297183409)
ko04145	Phagosome	17/624	158/8713	0.059382	0.1864	Actinidia11945(1.07152265922),Actinidia02713(1.24337758647),Actinidia29641(1.48102198129),Actinidia05667(1.90060056378),Actinidia36400(1.0482072263),Actinidia23665(2.01258028646),Actinidia32672(1.53514291745),Actinidia36018(1.88923053666),Actinidia19597(1.86298846259),Actinidia00113(1.00530437923),Actinidia01812(1.04097137915),Actinidia05481(1.33433584435),Actinidia30449(1.73940457344),Actinidia1…	Actinidia11945(1.07152265922),Actinidia02713(1.24337758647),Actinidia29641(1.48102198129),Actinidia05667(1.90060056378),Actinidia36400(1.0482072263),Actinidia23665(2.01258028646),Actinidia32672(1.53514291745),Actinidia36018(1.88923053666),Actinidia19597(1.86298846259),Actinidia00113(1.00530437923),Actinidia01812(1.04097137915),Actinidia05481(1.33433584435),Actinidia30449(1.73940457344),Actinidia1…
ko04270	Vascular smooth muscle contraction	5/624	30/8713	0.059557	0.1864	Actinidia38783(-1.34200417817),Actinidia29345(-3.75990453831),Actinidia39775(1.34984125401),Actinidia17512(1.98707939777),Actinidia37281(1.07023788248)	Actinidia38783(-1.34200417817),Actinidia29345(-3.75990453831),Actinidia39775(1.34984125401),Actinidia17512(1.98707939777),Actinidia37281(1.07023788248)
ko04013	MAPK signaling pathway - fly	12/624	102/8713	0.0599888	0.1864	Actinidia05667(1.90060056378),Actinidia23665(2.01258028646),Actinidia32672(1.53514291745),Actinidia17509(1.82153809522),Actinidia31649(1.1021589261),Actinidia39775(1.34984125401),Actinidia17512(1.98707939777),Actinidia09011(1.57710072663),Actinidia37281(1.07023788248),Actinidia30449(1.73940457344),Actinidia39129(2.38352806534),Actinidia05778(1.52574164805)	Actinidia05667(1.90060056378),Actinidia23665(2.01258028646),Actinidia32672(1.53514291745),Actinidia17509(1.82153809522),Actinidia31649(1.1021589261),Actinidia39775(1.34984125401),Actinidia17512(1.98707939777),Actinidia09011(1.57710072663),Actinidia37281(1.07023788248),Actinidia30449(1.73940457344),Actinidia39129(2.38352806534),Actinidia05778(1.52574164805)
ko04923	Regulation of lipolysis in adipocyte	3/624	13/8713	0.0609538	0.1864	Actinidia02988(-1.54945739645),Actinidia32362(1.51647460687),Actinidia16955(-1.17192862464)	Actinidia02988(-1.54945739645),Actinidia32362(1.51647460687),Actinidia16955(-1.17192862464)
ko00362	Benzoate degradation	2/624	6/8713	0.0633226	0.1864	Actinidia09798(-1.14622526944),Actinidia08380(-1.21249532743)	Actinidia09798(-1.14622526944),Actinidia08380(-1.21249532743)
ko04911	Insulin secretion	2/624	6/8713	0.0633226	0.1864	Actinidia09248(-1.06983731787),Actinidia04844(-1.10776482394)	Actinidia09248(-1.06983731787),Actinidia04844(-1.10776482394)
ko04152	AMPK signaling pathway	18/624	171/8713	0.0635924	0.1864	Actinidia20332(1.68010444321),Actinidia03420(1.72352138102),Actinidia21942(1.14241159136),Actinidia09397(1.57036948831),Actinidia11871(-1.24617240241),Actinidia10173(2.60630423787),Actinidia01066(-1.32784769476),Actinidia06996(-1.19790416406),Actinidia29481(1.83012573839),Actinidia08266(1.55503802249),Actinidia18509(-1.36468646349),Actinidia01788(2.56053073664),Actinidia00991(1.3733671945),Actini…	Actinidia20332(1.68010444321),Actinidia03420(1.72352138102),Actinidia21942(1.14241159136),Actinidia09397(1.57036948831),Actinidia11871(-1.24617240241),Actinidia10173(2.60630423787),Actinidia01066(-1.32784769476),Actinidia06996(-1.19790416406),Actinidia29481(1.83012573839),Actinidia08266(1.55503802249),Actinidia18509(-1.36468646349),Actinidia01788(2.56053073664),Actinidia00991(1.3733671945),Actini…
ko04972	Pancreatic secretion	7/624	51/8713	0.0696317	0.20101	Actinidia25368(2.20162307668),Actinidia05667(1.90060056378),Actinidia23665(2.01258028646),Actinidia20266(2.56031037602),Actinidia32672(1.53514291745),Actinidia30449(1.73940457344),Actinidia05778(1.52574164805)	Actinidia25368(2.20162307668),Actinidia05667(1.90060056378),Actinidia23665(2.01258028646),Actinidia20266(2.56031037602),Actinidia32672(1.53514291745),Actinidia30449(1.73940457344),Actinidia05778(1.52574164805)
ko00196	Photosynthesis - antenna proteins	5/624	32/8713	0.0749659	0.212241	Actinidia23036(1.15199867109),Actinidia01533(1.08591525185),Actinidia38271(2.29539144827),Actinidia35281(3.80593580041),Actinidia19035(1.93682880096)	Actinidia23036(1.15199867109),Actinidia01533(1.08591525185),Actinidia38271(2.29539144827),Actinidia35281(3.80593580041),Actinidia19035(1.93682880096)
ko04727	GABAergic synapse	7/624	52/8713	0.0757502	0.212241	Actinidia06096(-1.6588589309),Actinidia11268(-1.26448241916),Actinidia37484(-2.12480348068),Actinidia05200(-1.03521093989),Actinidia26222(-1.76063289094),Actinidia33199(1.02773232538),Actinidia32438(-1.05318232481)	Actinidia06096(-1.6588589309),Actinidia11268(-1.26448241916),Actinidia37484(-2.12480348068),Actinidia05200(-1.03521093989),Actinidia26222(-1.76063289094),Actinidia33199(1.02773232538),Actinidia32438(-1.05318232481)
ko00240	Pyrimidine metabolism	18/624	176/8713	0.0791573	0.218573	Actinidia38010(2.47800286169),Actinidia22552(1.75902821288),Actinidia17402(-4.4322134622),Actinidia17401(-5.52310791824),Actinidia36790(1.29255253881),Actinidia06976(-1.10540961966),Actinidia13364(1.85632620276),Actinidia08873(2.35808118727),Actinidia36807(2.57109364776),Actinidia33261(1.61881800909),Actinidia07881(1.92763501151),Actinidia21448(1.57821556331),Actinidia09628(1.43678198111),Actinid…	Actinidia38010(2.47800286169),Actinidia22552(1.75902821288),Actinidia17402(-4.4322134622),Actinidia17401(-5.52310791824),Actinidia36790(1.29255253881),Actinidia06976(-1.10540961966),Actinidia13364(1.85632620276),Actinidia08873(2.35808118727),Actinidia36807(2.57109364776),Actinidia33261(1.61881800909),Actinidia07881(1.92763501151),Actinidia21448(1.57821556331),Actinidia09628(1.43678198111),Actinid…
ko04666	Fc gamma R-mediated phagocytosis	11/624	96/8713	0.080957	0.220349	Actinidia05667(1.90060056378),Actinidia23665(2.01258028646),Actinidia28735(2.73332717639),Actinidia32672(1.53514291745),Actinidia33451(-1.47219185762),Actinidia39775(1.34984125401),Actinidia17512(1.98707939777),Actinidia11500(-1.87465642091),Actinidia37281(1.07023788248),Actinidia30449(1.73940457344),Actinidia05778(1.52574164805)	Actinidia05667(1.90060056378),Actinidia23665(2.01258028646),Actinidia28735(2.73332717639),Actinidia32672(1.53514291745),Actinidia33451(-1.47219185762),Actinidia39775(1.34984125401),Actinidia17512(1.98707939777),Actinidia11500(-1.87465642091),Actinidia37281(1.07023788248),Actinidia30449(1.73940457344),Actinidia05778(1.52574164805)
ko00626	Naphthalene degradation	2/624	7/8713	0.0845372	0.226853	Actinidia27281(-1.82376488544),Actinidia34330(1.15212742244)	Actinidia27281(-1.82376488544),Actinidia34330(1.15212742244)
ko04917	Prolactin signaling pathway	3/624	15/8713	0.0872811	0.230963	Actinidia39775(1.34984125401),Actinidia17512(1.98707939777),Actinidia37281(1.07023788248)	Actinidia39775(1.34984125401),Actinidia17512(1.98707939777),Actinidia37281(1.07023788248)
ko00650	Butanoate metabolism	5/624	34/8713	0.0923242	0.240962	Actinidia09798(-1.14622526944),Actinidia14504(-1.32240252915),Actinidia14505(-1.24226468163),Actinidia37484(-2.12480348068),Actinidia08380(-1.21249532743)	Actinidia09798(-1.14622526944),Actinidia14504(-1.32240252915),Actinidia14505(-1.24226468163),Actinidia37484(-2.12480348068),Actinidia08380(-1.21249532743)
ko00909	Sesquiterpenoid and triterpenoid biosynthesis	4/624	25/8713	0.0995379	0.245149	Actinidia28009(-1.04349942423),Actinidia19287(-1.55669249391),Actinidia27859(-1.06710569835),Actinidia02242(-1.02188722139)	Actinidia28009(-1.04349942423),Actinidia19287(-1.55669249391),Actinidia27859(-1.06710569835),Actinidia02242(-1.02188722139)
ko04012	ErbB signaling pathway	4/624	25/8713	0.0995379	0.245149	Actinidia39775(1.34984125401),Actinidia17512(1.98707939777),Actinidia11500(-1.87465642091),Actinidia37281(1.07023788248)	Actinidia39775(1.34984125401),Actinidia17512(1.98707939777),Actinidia11500(-1.87465642091),Actinidia37281(1.07023788248)
ko04810	Regulation of actin cytoskeleton	11/624	100/8713	0.101103	0.245149	Actinidia05667(1.90060056378),Actinidia23665(2.01258028646),Actinidia32672(1.53514291745),Actinidia17509(1.82153809522),Actinidia39775(1.34984125401),Actinidia17512(1.98707939777),Actinidia09011(1.57710072663),Actinidia37281(1.07023788248),Actinidia30449(1.73940457344),Actinidia39129(2.38352806534),Actinidia05778(1.52574164805)	Actinidia05667(1.90060056378),Actinidia23665(2.01258028646),Actinidia32672(1.53514291745),Actinidia17509(1.82153809522),Actinidia39775(1.34984125401),Actinidia17512(1.98707939777),Actinidia09011(1.57710072663),Actinidia37281(1.07023788248),Actinidia30449(1.73940457344),Actinidia39129(2.38352806534),Actinidia05778(1.52574164805)
ko00603	Glycosphingolipid biosynthesis - globo series	3/624	16/8713	0.10195	0.245149	Actinidia34704(1.16576013703),Actinidia05610(2.08851023984),Actinidia01899(1.84134837978)	Actinidia34704(1.16576013703),Actinidia05610(2.08851023984),Actinidia01899(1.84134837978)
ko04668	TNF signaling pathway	3/624	16/8713	0.10195	0.245149	Actinidia39775(1.34984125401),Actinidia17512(1.98707939777),Actinidia37281(1.07023788248)	Actinidia39775(1.34984125401),Actinidia17512(1.98707939777),Actinidia37281(1.07023788248)
ko04211	Longevity regulating pathway - mammal	10/624	89/8713	0.102936	0.245149	Actinidia21942(1.14241159136),Actinidia17046(-1.07521295143),Actinidia17045(-1.12347108953),Actinidia01066(-1.32784769476),Actinidia06996(-1.19790416406),Actinidia18509(-1.36468646349),Actinidia31649(1.1021589261),Actinidia00991(1.3733671945),Actinidia11500(-1.87465642091),Actinidia15497(-1.96793239325)	Actinidia21942(1.14241159136),Actinidia17046(-1.07521295143),Actinidia17045(-1.12347108953),Actinidia01066(-1.32784769476),Actinidia06996(-1.19790416406),Actinidia18509(-1.36468646349),Actinidia31649(1.1021589261),Actinidia00991(1.3733671945),Actinidia11500(-1.87465642091),Actinidia15497(-1.96793239325)
ko04213	Longevity regulating pathway - multiple species	10/624	89/8713	0.102936	0.245149	Actinidia17046(-1.07521295143),Actinidia17045(-1.12347108953),Actinidia01066(-1.32784769476),Actinidia06996(-1.19790416406),Actinidia18509(-1.36468646349),Actinidia31649(1.1021589261),Actinidia00991(1.3733671945),Actinidia11500(-1.87465642091),Actinidia15497(-1.96793239325),Actinidia00056(-1.95564074064)	Actinidia17046(-1.07521295143),Actinidia17045(-1.12347108953),Actinidia01066(-1.32784769476),Actinidia06996(-1.19790416406),Actinidia18509(-1.36468646349),Actinidia31649(1.1021589261),Actinidia00991(1.3733671945),Actinidia11500(-1.87465642091),Actinidia15497(-1.96793239325),Actinidia00056(-1.95564074064)
ko00480	Glutathione metabolism	11/624	101/8713	0.106565	0.250659	Actinidia17020(-3.72246257345),Actinidia24326(1.33621714446),Actinidia12837(1.35356802348),Actinidia08873(2.35808118727),Actinidia36807(2.57109364776),Actinidia29163(-1.43087993838),Actinidia23162(-2.92572488763),Actinidia33123(1.72457790945),Actinidia07894(1.48087117455),Actinidia21489(-1.51201229473),Actinidia27050(1.41365448115)	Actinidia17020(-3.72246257345),Actinidia24326(1.33621714446),Actinidia12837(1.35356802348),Actinidia08873(2.35808118727),Actinidia36807(2.57109364776),Actinidia29163(-1.43087993838),Actinidia23162(-2.92572488763),Actinidia33123(1.72457790945),Actinidia07894(1.48087117455),Actinidia21489(-1.51201229473),Actinidia27050(1.41365448115)
ko04620	Toll-like receptor signaling pathway	15/624	149/8713	0.112978	0.262504	Actinidia38906(-1.68684640272),Actinidia12385(-1.03995761575),Actinidia05667(1.90060056378),Actinidia21281(-1.94707684427),Actinidia23665(2.01258028646),Actinidia32672(1.53514291745),Actinidia35693(-1.22745989191),Actinidia38367(-1.02640520562),Actinidia07782(1.76228069584),Actinidia39775(1.34984125401),Actinidia17512(1.98707939777),Actinidia37281(1.07023788248),Actinidia30449(1.73940457344),Acti…	Actinidia38906(-1.68684640272),Actinidia12385(-1.03995761575),Actinidia05667(1.90060056378),Actinidia21281(-1.94707684427),Actinidia23665(2.01258028646),Actinidia32672(1.53514291745),Actinidia35693(-1.22745989191),Actinidia38367(-1.02640520562),Actinidia07782(1.76228069584),Actinidia39775(1.34984125401),Actinidia17512(1.98707939777),Actinidia37281(1.07023788248),Actinidia30449(1.73940457344),Acti…
ko04550	Signaling pathways regulating pluripotency of stem cells	3/624	17/8713	0.117517	0.269761	Actinidia39775(1.34984125401),Actinidia17512(1.98707939777),Actinidia37281(1.07023788248)	Actinidia39775(1.34984125401),Actinidia17512(1.98707939777),Actinidia37281(1.07023788248)
ko00760	Nicotinate and nicotinamide metabolism	4/624	27/8713	0.123699	0.28057	Actinidia03793(-1.27738262365),Actinidia29487(-1.17931013995),Actinidia16477(-1.48506334094),Actinidia08038(-1.59373540034)	Actinidia03793(-1.27738262365),Actinidia29487(-1.17931013995),Actinidia16477(-1.48506334094),Actinidia08038(-1.59373540034)
ko00564	Glycerophospholipid metabolism	16/624	164/8713	0.127361	0.285477	Actinidia39203(1.19765323013),Actinidia11216(1.78812452641),Actinidia22366(1.83533288821),Actinidia35126(1.2253909614),Actinidia28735(2.73332717639),Actinidia06599(1.5595445032),Actinidia16697(-1.04769521828),Actinidia33451(-1.47219185762),Actinidia08813(3.75032354581),Actinidia12699(1.0828267002),Actinidia09303(1.96426150557),Actinidia39179(-1.39529752165),Actinidia02932(1.52492702994),Actinidia…	Actinidia39203(1.19765323013),Actinidia11216(1.78812452641),Actinidia22366(1.83533288821),Actinidia35126(1.2253909614),Actinidia28735(2.73332717639),Actinidia06599(1.5595445032),Actinidia16697(-1.04769521828),Actinidia33451(-1.47219185762),Actinidia08813(3.75032354581),Actinidia12699(1.0828267002),Actinidia09303(1.96426150557),Actinidia39179(-1.39529752165),Actinidia02932(1.52492702994),Actinidia…
ko00140	Steroid hormone biosynthesis	2/624	9/8713	0.131908	0.292231	Actinidia36149(1.28619552334),Actinidia05954(1.16257838245)	Actinidia36149(1.28619552334),Actinidia05954(1.16257838245)
ko00600	Sphingolipid metabolism	6/624	49/8713	0.135523	0.296789	Actinidia05618(2.35914584721),Actinidia38612(1.48675216737),Actinidia29563(1.59469875988),Actinidia01890(1.97910907301),Actinidia33387(2.46847572598),Actinidia02264(-1.17508733307)	Actinidia05618(2.35914584721),Actinidia38612(1.48675216737),Actinidia29563(1.59469875988),Actinidia01890(1.97910907301),Actinidia33387(2.46847572598),Actinidia02264(-1.17508733307)
ko00523	Polyketide sugar unit biosynthesis	1/624	2/8713	0.138113	0.299024	Actinidia14503(1.24486779416)	Actinidia14503(1.24486779416)
ko04921	Oxytocin signaling pathway	8/624	72/8713	0.141611	0.303153	Actinidia01066(-1.32784769476),Actinidia06996(-1.19790416406),Actinidia18509(-1.36468646349),Actinidia38783(-1.34200417817),Actinidia00991(1.3733671945),Actinidia39775(1.34984125401),Actinidia17512(1.98707939777),Actinidia37281(1.07023788248)	Actinidia01066(-1.32784769476),Actinidia06996(-1.19790416406),Actinidia18509(-1.36468646349),Actinidia38783(-1.34200417817),Actinidia00991(1.3733671945),Actinidia39775(1.34984125401),Actinidia17512(1.98707939777),Actinidia37281(1.07023788248)
ko00906	Carotenoid biosynthesis	6/624	50/8713	0.145301	0.304216	Actinidia01249(-1.10779111962),Actinidia16481(-1.00074443361),Actinidia14734(-1.87932464867),Actinidia30277(1.88225492085),Actinidia00439(-1.71006980426),Actinidia22630(-3.13179978963)	Actinidia01249(-1.10779111962),Actinidia16481(-1.00074443361),Actinidia14734(-1.87932464867),Actinidia30277(1.88225492085),Actinidia00439(-1.71006980426),Actinidia22630(-3.13179978963)
ko00910	Nitrogen metabolism	6/624	50/8713	0.145301	0.304216	Actinidia05424(-1.40990739043),Actinidia31762(-2.00763753245),Actinidia19317(-2.71959479128),Actinidia39199(2.34959682039),Actinidia32481(-1.99487197221),Actinidia17305(-1.24639576498)	Actinidia05424(-1.40990739043),Actinidia31762(-2.00763753245),Actinidia19317(-2.71959479128),Actinidia39199(2.34959682039),Actinidia32481(-1.99487197221),Actinidia17305(-1.24639576498)
ko04922	Glucagon signaling pathway	11/624	111/8713	0.17019	0.352318	Actinidia39581(1.1422560604),Actinidia17310(2.24113124683),Actinidia08609(1.20795426527),Actinidia01066(-1.32784769476),Actinidia29581(1.15873616108),Actinidia06996(-1.19790416406),Actinidia34176(1.44277682877),Actinidia18509(-1.36468646349),Actinidia08634(-1.14087134328),Actinidia38783(-1.34200417817),Actinidia00991(1.3733671945)	Actinidia39581(1.1422560604),Actinidia17310(2.24113124683),Actinidia08609(1.20795426527),Actinidia01066(-1.32784769476),Actinidia29581(1.15873616108),Actinidia06996(-1.19790416406),Actinidia34176(1.44277682877),Actinidia18509(-1.36468646349),Actinidia08634(-1.14087134328),Actinidia38783(-1.34200417817),Actinidia00991(1.3733671945)
ko04140	Regulation of autophagy	7/624	64/8713	0.171974	0.352318	Actinidia06267(-1.15636450815),Actinidia01066(-1.32784769476),Actinidia18509(-1.36468646349),Actinidia05200(-1.03521093989),Actinidia00991(1.3733671945),Actinidia24369(-1.10440419446),Actinidia20936(-1.14359760652)	Actinidia06267(-1.15636450815),Actinidia01066(-1.32784769476),Actinidia18509(-1.36468646349),Actinidia05200(-1.03521093989),Actinidia00991(1.3733671945),Actinidia24369(-1.10440419446),Actinidia20936(-1.14359760652)
ko00561	Glycerolipid metabolism	12/624	124/8713	0.176493	0.35773	Actinidia11216(1.78812452641),Actinidia02988(-1.54945739645),Actinidia06599(1.5595445032),Actinidia32362(1.51647460687),Actinidia12699(1.0828267002),Actinidia16955(-1.17192862464),Actinidia19232(-1.47755209301),Actinidia39179(-1.39529752165),Actinidia02932(1.52492702994),Actinidia09284(-1.11939070906),Actinidia23671(1.21207529504),Actinidia10037(1.76657089954)	Actinidia11216(1.78812452641),Actinidia02988(-1.54945739645),Actinidia06599(1.5595445032),Actinidia32362(1.51647460687),Actinidia12699(1.0828267002),Actinidia16955(-1.17192862464),Actinidia19232(-1.47755209301),Actinidia39179(-1.39529752165),Actinidia02932(1.52492702994),Actinidia09284(-1.11939070906),Actinidia23671(1.21207529504),Actinidia10037(1.76657089954)
ko00625	Chloroalkane and chloroalkene degradation	3/624	21/8713	0.187102	0.371912	Actinidia27281(-1.82376488544),Actinidia19232(-1.47755209301),Actinidia34330(1.15212742244)	Actinidia27281(-1.82376488544),Actinidia19232(-1.47755209301),Actinidia34330(1.15212742244)
ko00460	Cyanoamino acid metabolism	6/624	54/8713	0.187394	0.371912	Actinidia21260(1.38109687851),Actinidia35840(1.02198426843),Actinidia03948(1.23565862431),Actinidia03949(1.29031863848),Actinidia35304(-1.43312336135),Actinidia31695(1.20209999906)	Actinidia21260(1.38109687851),Actinidia35840(1.02198426843),Actinidia03948(1.23565862431),Actinidia03949(1.29031863848),Actinidia35304(-1.43312336135),Actinidia31695(1.20209999906)
ko04730	Long-term depression	3/624	22/8713	0.20591	0.401084	Actinidia39775(1.34984125401),Actinidia17512(1.98707939777),Actinidia37281(1.07023788248)	Actinidia39775(1.34984125401),Actinidia17512(1.98707939777),Actinidia37281(1.07023788248)
ko04520	Adherens junction	6/624	56/8713	0.210034	0.401084	Actinidia05667(1.90060056378),Actinidia23665(2.01258028646),Actinidia32672(1.53514291745),Actinidia37281(1.07023788248),Actinidia30449(1.73940457344),Actinidia05778(1.52574164805)	Actinidia05667(1.90060056378),Actinidia23665(2.01258028646),Actinidia32672(1.53514291745),Actinidia37281(1.07023788248),Actinidia30449(1.73940457344),Actinidia05778(1.52574164805)
ko01220	Degradation of aromatic compounds	2/624	12/8713	0.210514	0.401084	Actinidia27281(-1.82376488544),Actinidia34330(1.15212742244)	Actinidia27281(-1.82376488544),Actinidia34330(1.15212742244)
ko04977	Vitamin digestion and absorption	2/624	12/8713	0.210514	0.401084	Actinidia30966(-1.24954139068),Actinidia05799(-1.23792296198)	Actinidia30966(-1.24954139068),Actinidia05799(-1.23792296198)
ko04114	Oocyte meiosis	16/624	180/8713	0.217865	0.41098	Actinidia20332(1.68010444321),Actinidia18215(1.26003823891),Actinidia09397(1.57036948831),Actinidia30679(2.2108848414),Actinidia28643(1.40357629271),Actinidia25319(-1.31704277145),Actinidia37902(1.71065867115),Actinidia38783(-1.34200417817),Actinidia34298(1.74941319771),Actinidia39775(1.34984125401),Actinidia17512(1.98707939777),Actinidia31942(3.09284989269),Actinidia32299(1.37361919074),Actinidi…	Actinidia20332(1.68010444321),Actinidia18215(1.26003823891),Actinidia09397(1.57036948831),Actinidia30679(2.2108848414),Actinidia28643(1.40357629271),Actinidia25319(-1.31704277145),Actinidia37902(1.71065867115),Actinidia38783(-1.34200417817),Actinidia34298(1.74941319771),Actinidia39775(1.34984125401),Actinidia17512(1.98707939777),Actinidia31942(3.09284989269),Actinidia32299(1.37361919074),Actinidi…
ko04915	Estrogen signaling pathway	4/624	34/8713	0.223727	0.417902	Actinidia38783(-1.34200417817),Actinidia39775(1.34984125401),Actinidia17512(1.98707939777),Actinidia37281(1.07023788248)	Actinidia38783(-1.34200417817),Actinidia39775(1.34984125401),Actinidia17512(1.98707939777),Actinidia37281(1.07023788248)
ko00230	Purine metabolism	19/624	220/8713	0.228427	0.419827	Actinidia16974(1.07163032686),Actinidia17402(-4.4322134622),Actinidia17401(-5.52310791824),Actinidia36790(1.29255253881),Actinidia17310(2.24113124683),Actinidia14444(1.02505323295),Actinidia08609(1.20795426527),Actinidia13364(1.85632620276),Actinidia27848(-1.079676092),Actinidia08873(2.35808118727),Actinidia36807(2.57109364776),Actinidia33261(1.61881800909),Actinidia02110(1.0613193936),Actinidia0…	Actinidia16974(1.07163032686),Actinidia17402(-4.4322134622),Actinidia17401(-5.52310791824),Actinidia36790(1.29255253881),Actinidia17310(2.24113124683),Actinidia14444(1.02505323295),Actinidia08609(1.20795426527),Actinidia13364(1.85632620276),Actinidia27848(-1.079676092),Actinidia08873(2.35808118727),Actinidia36807(2.57109364776),Actinidia33261(1.61881800909),Actinidia02110(1.0613193936),Actinidia0…
ko00280	Valine, leucine and isoleucine degradation	8/624	82/8713	0.232093	0.419827	Actinidia09798(-1.14622526944),Actinidia14504(-1.32240252915),Actinidia14505(-1.24226468163),Actinidia17868(-1.08274468059),Actinidia08380(-1.21249532743),Actinidia29500(-1.13929472251),Actinidia19232(-1.47755209301),Actinidia00791(-1.18830918501)	Actinidia09798(-1.14622526944),Actinidia14504(-1.32240252915),Actinidia14505(-1.24226468163),Actinidia17868(-1.08274468059),Actinidia08380(-1.21249532743),Actinidia29500(-1.13929472251),Actinidia19232(-1.47755209301),Actinidia00791(-1.18830918501)
ko04976	Bile secretion	7/624	70/8713	0.233564	0.419827	Actinidia15527(1.38044881707),Actinidia28906(1.27987299475),Actinidia06401(-2.17197683181),Actinidia06402(-1.868227982),Actinidia22706(1.06582504514),Actinidia03361(2.10712031235),Actinidia17145(-1.93414204823)	Actinidia15527(1.38044881707),Actinidia28906(1.27987299475),Actinidia06401(-2.17197683181),Actinidia06402(-1.868227982),Actinidia22706(1.06582504514),Actinidia03361(2.10712031235),Actinidia17145(-1.93414204823)
ko04360	Axon guidance	6/624	58/8713	0.233572	0.419827	Actinidia05667(1.90060056378),Actinidia23665(2.01258028646),Actinidia32672(1.53514291745),Actinidia37281(1.07023788248),Actinidia30449(1.73940457344),Actinidia05778(1.52574164805)	Actinidia05667(1.90060056378),Actinidia23665(2.01258028646),Actinidia32672(1.53514291745),Actinidia37281(1.07023788248),Actinidia30449(1.73940457344),Actinidia05778(1.52574164805)
ko04964	Proximal tubule bicarbonate reclamation	2/624	13/8713	0.237706	0.42165	Actinidia31762(-2.00763753245),Actinidia17305(-1.24639576498)	Actinidia31762(-2.00763753245),Actinidia17305(-1.24639576498)
ko00061	Fatty acid biosynthesis	9/624	95/8713	0.239013	0.42165	Actinidia38578(1.96335362972),Actinidia27119(1.03829152232),Actinidia28060(1.1550054547),Actinidia19004(1.98589512526),Actinidia17267(1.90531392961),Actinidia22179(1.61606594264),Actinidia18338(1.60036951365),Actinidia25560(1.5919672954),Actinidia07449(1.2947684847)	Actinidia38578(1.96335362972),Actinidia27119(1.03829152232),Actinidia28060(1.1550054547),Actinidia19004(1.98589512526),Actinidia17267(1.90531392961),Actinidia22179(1.61606594264),Actinidia18338(1.60036951365),Actinidia25560(1.5919672954),Actinidia07449(1.2947684847)
ko00052	Galactose metabolism	8/624	84/8713	0.252272	0.438665	Actinidia21389(-1.56457419785),Actinidia17167(1.17487465577),Actinidia25009(-1.12339775384),Actinidia25008(-1.10329465461),Actinidia34986(-4.35019642583),Actinidia40419(1.45575852737),Actinidia02264(-1.17508733307),Actinidia31698(2.10782903151)	Actinidia21389(-1.56457419785),Actinidia17167(1.17487465577),Actinidia25009(-1.12339775384),Actinidia25008(-1.10329465461),Actinidia34986(-4.35019642583),Actinidia40419(1.45575852737),Actinidia02264(-1.17508733307),Actinidia31698(2.10782903151)
ko00450	Selenocompound metabolism	4/624	36/8713	0.255461	0.438665	Actinidia16974(1.07163032686),Actinidia37800(1.56967522106),Actinidia37801(1.48157111414),Actinidia03939(1.43165358292)	Actinidia16974(1.07163032686),Actinidia37800(1.56967522106),Actinidia37801(1.48157111414),Actinidia03939(1.43165358292)
ko00053	Ascorbate and aldarate metabolism	7/624	72/8713	0.255565	0.438665	Actinidia37489(-2.30099633757),Actinidia40102(1.00641212187),Actinidia33123(1.72457790945),Actinidia19232(-1.47755209301),Actinidia04840(-1.2083355839),Actinidia04499(1.3982937031),Actinidia11780(-1.2968139451)	Actinidia37489(-2.30099633757),Actinidia40102(1.00641212187),Actinidia33123(1.72457790945),Actinidia19232(-1.47755209301),Actinidia04840(-1.2083355839),Actinidia04499(1.3982937031),Actinidia11780(-1.2968139451)
ko00908	Zeatin biosynthesis	3/624	25/8713	0.264445	0.449854	Actinidia25366(13.5621752337),Actinidia15365(-1.23388716007),Actinidia26301(-1.73994730287)	Actinidia25366(13.5621752337),Actinidia15365(-1.23388716007),Actinidia26301(-1.73994730287)
ko00983	Drug metabolism - other enzymes	4/624	37/8713	0.271658	0.454018	Actinidia06976(-1.10540961966),Actinidia07881(1.92763501151),Actinidia21448(1.57821556331),Actinidia09774(2.12143360847)	Actinidia06976(-1.10540961966),Actinidia07881(1.92763501151),Actinidia21448(1.57821556331),Actinidia09774(2.12143360847)
ko04916	Melanogenesis	4/624	37/8713	0.271658	0.454018	Actinidia38783(-1.34200417817),Actinidia39775(1.34984125401),Actinidia17512(1.98707939777),Actinidia37281(1.07023788248)	Actinidia38783(-1.34200417817),Actinidia39775(1.34984125401),Actinidia17512(1.98707939777),Actinidia37281(1.07023788248)
ko04721	Synaptic vesicle cycle	10/624	114/8713	0.299125	0.491694	Actinidia06096(-1.6588589309),Actinidia11268(-1.26448241916),Actinidia09248(-1.06983731787),Actinidia08439(2.00923382377),Actinidia00113(1.00530437923),Actinidia26222(-1.76063289094),Actinidia33199(1.02773232538),Actinidia32438(-1.05318232481),Actinidia04844(-1.10776482394),Actinidia19048(2.2407551102)	Actinidia06096(-1.6588589309),Actinidia11268(-1.26448241916),Actinidia09248(-1.06983731787),Actinidia08439(2.00923382377),Actinidia00113(1.00530437923),Actinidia26222(-1.76063289094),Actinidia33199(1.02773232538),Actinidia32438(-1.05318232481),Actinidia04844(-1.10776482394),Actinidia19048(2.2407551102)
ko04710	Circadian rhythm	5/624	51/8713	0.300752	0.491694	Actinidia01066(-1.32784769476),Actinidia06996(-1.19790416406),Actinidia18509(-1.36468646349),Actinidia16000(1.28561992754),Actinidia00991(1.3733671945)	Actinidia01066(-1.32784769476),Actinidia06996(-1.19790416406),Actinidia18509(-1.36468646349),Actinidia16000(1.28561992754),Actinidia00991(1.3733671945)
ko00511	Other glycan degradation	3/624	27/8713	0.304507	0.491694	Actinidia34704(1.16576013703),Actinidia34394(2.56847673384),Actinidia02264(-1.17508733307)	Actinidia34704(1.16576013703),Actinidia34394(2.56847673384),Actinidia02264(-1.17508733307)
ko00780	Biotin metabolism	4/624	39/8713	0.304524	0.491694	Actinidia38578(1.96335362972),Actinidia28060(1.1550054547),Actinidia17267(1.90531392961),Actinidia22179(1.61606594264)	Actinidia38578(1.96335362972),Actinidia28060(1.1550054547),Actinidia17267(1.90531392961),Actinidia22179(1.61606594264)
ko00943	Isoflavonoid biosynthesis	1/624	5/8713	0.3104	0.49697	Actinidia16458(-1.18763540242)	Actinidia16458(-1.18763540242)
ko04920	Adipocytokine signaling pathway	5/624	52/8713	0.315111	0.500308	Actinidia21942(1.14241159136),Actinidia01066(-1.32784769476),Actinidia06996(-1.19790416406),Actinidia18509(-1.36468646349),Actinidia00991(1.3733671945)	Actinidia21942(1.14241159136),Actinidia01066(-1.32784769476),Actinidia06996(-1.19790416406),Actinidia18509(-1.36468646349),Actinidia00991(1.3733671945)
ko04660	T cell receptor signaling pathway	3/624	28/8713	0.324652	0.511197	Actinidia39775(1.34984125401),Actinidia17512(1.98707939777),Actinidia37281(1.07023788248)	Actinidia39775(1.34984125401),Actinidia17512(1.98707939777),Actinidia37281(1.07023788248)
ko00310	Lysine degradation	5/624	53/8713	0.329555	0.514663	Actinidia09798(-1.14622526944),Actinidia39606(-1.27823612848),Actinidia08380(-1.21249532743),Actinidia22261(-1.52473146575),Actinidia19232(-1.47755209301)	Actinidia09798(-1.14622526944),Actinidia39606(-1.27823612848),Actinidia08380(-1.21249532743),Actinidia22261(-1.52473146575),Actinidia19232(-1.47755209301)
ko00720	Carbon fixation pathways in prokaryotes	6/624	66/8713	0.334088	0.517501	Actinidia09798(-1.14622526944),Actinidia15066(-1.14820049544),Actinidia19004(1.98589512526),Actinidia15602(-1.01294575882),Actinidia08380(-1.21249532743),Actinidia27793(-1.21780409171)	Actinidia09798(-1.14622526944),Actinidia15066(-1.14820049544),Actinidia19004(1.98589512526),Actinidia15602(-1.01294575882),Actinidia08380(-1.21249532743),Actinidia27793(-1.21780409171)
ko04115	p53 signaling pathway	5/624	54/8713	0.344061	0.51876	Actinidia18215(1.26003823891),Actinidia08873(2.35808118727),Actinidia36807(2.57109364776),Actinidia34710(2.25953868485),Actinidia20428(-1.00484767646)	Actinidia18215(1.26003823891),Actinidia08873(2.35808118727),Actinidia36807(2.57109364776),Actinidia34710(2.25953868485),Actinidia20428(-1.00484767646)
ko00750	Vitamin B6 metabolism	2/624	17/8713	0.346565	0.51876	Actinidia08982(1.5437918943),Actinidia32139(-1.89871542198)	Actinidia08982(1.5437918943),Actinidia32139(-1.89871542198)
ko04713	Circadian entrainment	2/624	17/8713	0.346565	0.51876	Actinidia38783(-1.34200417817),Actinidia37281(1.07023788248)	Actinidia38783(-1.34200417817),Actinidia37281(1.07023788248)
ko04072	Phospholipase D signaling pathway	6/624	67/8713	0.347095	0.51876	Actinidia28735(2.73332717639),Actinidia06599(1.5595445032),Actinidia33451(-1.47219185762),Actinidia39775(1.34984125401),Actinidia17512(1.98707939777),Actinidia37281(1.07023788248)	Actinidia28735(2.73332717639),Actinidia06599(1.5595445032),Actinidia33451(-1.47219185762),Actinidia39775(1.34984125401),Actinidia17512(1.98707939777),Actinidia37281(1.07023788248)
ko00330	Arginine and proline metabolism	8/624	93/8713	0.348515	0.51876	Actinidia04916(-1.14142782956),Actinidia17020(-3.72246257345),Actinidia37649(-1.32871405582),Actinidia00601(2.2902832078),Actinidia39173(1.05180967514),Actinidia19232(-1.47755209301),Actinidia17623(-1.14586135306),Actinidia22938(1.69177337796)	Actinidia04916(-1.14142782956),Actinidia17020(-3.72246257345),Actinidia37649(-1.32871405582),Actinidia00601(2.2902832078),Actinidia39173(1.05180967514),Actinidia19232(-1.47755209301),Actinidia17623(-1.14586135306),Actinidia22938(1.69177337796)
ko04612	Antigen processing and presentation	7/624	83/8713	0.384222	0.567476	Actinidia37759(-1.01098657063),Actinidia03873(-1.26264296855),Actinidia32533(1.48652424208),Actinidia03981(-1.05960675841),Actinidia18197(-1.8640172417),Actinidia18196(-1.93766934884),Actinidia19398(-1.12179498992)	Actinidia37759(-1.01098657063),Actinidia03873(-1.26264296855),Actinidia32533(1.48652424208),Actinidia03981(-1.05960675841),Actinidia18197(-1.8640172417),Actinidia18196(-1.93766934884),Actinidia19398(-1.12179498992)
ko04626	Plant-pathogen interaction	20/624	259/8713	0.396012	0.58039	Actinidia25501(-1.10374694945),Actinidia28004(-5.06307793671),Actinidia23855(-1.34012386059),Actinidia39622(1.21831282377),Actinidia16728(-1.01653025063),Actinidia29063(-1.53127751013),Actinidia29064(-1.64280428446),Actinidia32602(-1.10535717585),Actinidia18750(-1.34049835814),Actinidia38783(-1.34200417817),Actinidia02818(-1.05269295113),Actinidia39775(1.34984125401),Actinidia17512(1.98707939777)…	Actinidia25501(-1.10374694945),Actinidia28004(-5.06307793671),Actinidia23855(-1.34012386059),Actinidia39622(1.21831282377),Actinidia16728(-1.01653025063),Actinidia29063(-1.53127751013),Actinidia29064(-1.64280428446),Actinidia32602(-1.10535717585),Actinidia18750(-1.34049835814),Actinidia38783(-1.34200417817),Actinidia02818(-1.05269295113),Actinidia39775(1.34984125401),Actinidia17512(1.98707939777)…
ko00401	Novobiocin biosynthesis	1/624	7/8713	0.405695	0.58117	Actinidia11010(-5.82254736565)	Actinidia11010(-5.82254736565)
ko00604	Glycosphingolipid biosynthesis - ganglio series	1/624	7/8713	0.405695	0.58117	Actinidia34704(1.16576013703)	Actinidia34704(1.16576013703)
ko04960	Aldosterone-regulated sodium reabsorption	1/624	7/8713	0.405695	0.58117	Actinidia37281(1.07023788248)	Actinidia37281(1.07023788248)
ko04146	Peroxisome	11/624	139/8713	0.410906	0.584242	Actinidia37089(1.46855858058),Actinidia11871(-1.24617240241),Actinidia17046(-1.07521295143),Actinidia17045(-1.12347108953),Actinidia22261(-1.52473146575),Actinidia31649(1.1021589261),Actinidia23624(-1.01487455567),Actinidia15497(-1.96793239325),Actinidia09878(-1.05374287522),Actinidia35880(1.22143037411),Actinidia00056(-1.95564074064)	Actinidia37089(1.46855858058),Actinidia11871(-1.24617240241),Actinidia17046(-1.07521295143),Actinidia17045(-1.12347108953),Actinidia22261(-1.52473146575),Actinidia31649(1.1021589261),Actinidia23624(-1.01487455567),Actinidia15497(-1.96793239325),Actinidia09878(-1.05374287522),Actinidia35880(1.22143037411),Actinidia00056(-1.95564074064)
ko04973	Carbohydrate digestion and absorption	2/624	20/8713	0.424893	0.599653	Actinidia23274(-1.20362594762),Actinidia31698(2.10782903151)	Actinidia23274(-1.20362594762),Actinidia31698(2.10782903151)
ko00565	Ether lipid metabolism	4/624	47/8713	0.437325	0.612661	Actinidia28735(2.73332717639),Actinidia33451(-1.47219185762),Actinidia39179(-1.39529752165),Actinidia09284(-1.11939070906)	Actinidia28735(2.73332717639),Actinidia33451(-1.47219185762),Actinidia39179(-1.39529752165),Actinidia09284(-1.11939070906)
ko00253	Tetracycline biosynthesis	1/624	8/8713	0.448292	0.623441	Actinidia19004(1.98589512526)	Actinidia19004(1.98589512526)
ko00640	Propanoate metabolism	5/624	62/8713	0.459882	0.632288	Actinidia09798(-1.14622526944),Actinidia11871(-1.24617240241),Actinidia19004(1.98589512526),Actinidia08380(-1.21249532743),Actinidia29500(-1.13929472251)	Actinidia09798(-1.14622526944),Actinidia11871(-1.24617240241),Actinidia19004(1.98589512526),Actinidia08380(-1.21249532743),Actinidia29500(-1.13929472251)
ko02010	ABC transporters	7/624	90/8713	0.467798	0.632288	Actinidia30966(-1.24954139068),Actinidia05799(-1.23792296198),Actinidia28906(1.27987299475),Actinidia06401(-2.17197683181),Actinidia06402(-1.868227982),Actinidia22706(1.06582504514),Actinidia03361(2.10712031235)	Actinidia30966(-1.24954139068),Actinidia05799(-1.23792296198),Actinidia28906(1.27987299475),Actinidia06401(-2.17197683181),Actinidia06402(-1.868227982),Actinidia22706(1.06582504514),Actinidia03361(2.10712031235)
ko00620	Pyruvate metabolism	12/624	159/8713	0.468885	0.632288	Actinidia09798(-1.14622526944),Actinidia39581(1.1422560604),Actinidia17310(2.24113124683),Actinidia08609(1.20795426527),Actinidia02422(-1.21194008058),Actinidia15744(-2.46185617116),Actinidia34176(1.44277682877),Actinidia19004(1.98589512526),Actinidia08634(-1.14087134328),Actinidia08380(-1.21249532743),Actinidia19232(-1.47755209301),Actinidia18552(-1.29836510616)	Actinidia09798(-1.14622526944),Actinidia39581(1.1422560604),Actinidia17310(2.24113124683),Actinidia08609(1.20795426527),Actinidia02422(-1.21194008058),Actinidia15744(-2.46185617116),Actinidia34176(1.44277682877),Actinidia19004(1.98589512526),Actinidia08634(-1.14087134328),Actinidia08380(-1.21249532743),Actinidia19232(-1.47755209301),Actinidia18552(-1.29836510616)
ko00531	Glycosaminoglycan degradation	2/624	22/8713	0.474324	0.632288	Actinidia34704(1.16576013703),Actinidia19779(-1.56865569636)	Actinidia34704(1.16576013703),Actinidia19779(-1.56865569636)
ko00071	Fatty acid degradation	6/624	77/8713	0.477175	0.632288	Actinidia09798(-1.14622526944),Actinidia27281(-1.82376488544),Actinidia08380(-1.21249532743),Actinidia29345(-3.75990453831),Actinidia19232(-1.47755209301),Actinidia34330(1.15212742244)	Actinidia09798(-1.14622526944),Actinidia27281(-1.82376488544),Actinidia08380(-1.21249532743),Actinidia29345(-3.75990453831),Actinidia19232(-1.47755209301),Actinidia34330(1.15212742244)
ko03430	Mismatch repair	6/624	77/8713	0.477175	0.632288	Actinidia33951(3.14776657266),Actinidia02032(1.03068413188),Actinidia14753(2.56347648907),Actinidia05814(-1.3493814081),Actinidia04822(2.92504016942),Actinidia18150(2.38365196855)	Actinidia33951(3.14776657266),Actinidia02032(1.03068413188),Actinidia14753(2.56347648907),Actinidia05814(-1.3493814081),Actinidia04822(2.92504016942),Actinidia18150(2.38365196855)
ko04614	Renin-angiotensin system	1/624	9/8713	0.48784	0.632288	Actinidia24159(-1.544874696)	Actinidia24159(-1.544874696)
ko04745	Phototransduction - fly	1/624	9/8713	0.48784	0.632288	Actinidia38783(-1.34200417817)	Actinidia38783(-1.34200417817)
ko04970	Salivary secretion	1/624	9/8713	0.48784	0.632288	Actinidia38783(-1.34200417817)	Actinidia38783(-1.34200417817)
ko04971	Gastric acid secretion	1/624	9/8713	0.48784	0.632288	Actinidia38783(-1.34200417817)	Actinidia38783(-1.34200417817)
ko04750	Inflammatory mediator regulation of TRP channels	2/624	23/8713	0.498058	0.64117	Actinidia38783(-1.34200417817),Actinidia29345(-3.75990453831)	Actinidia38783(-1.34200417817),Actinidia29345(-3.75990453831)
ko04212	Longevity regulating pathway - worm	8/624	107/8713	0.503214	0.64346	Actinidia37089(1.46855858058),Actinidia17046(-1.07521295143),Actinidia17045(-1.12347108953),Actinidia31649(1.1021589261),Actinidia05200(-1.03521093989),Actinidia11500(-1.87465642091),Actinidia15497(-1.96793239325),Actinidia35880(1.22143037411)	Actinidia37089(1.46855858058),Actinidia17046(-1.07521295143),Actinidia17045(-1.12347108953),Actinidia31649(1.1021589261),Actinidia05200(-1.03521093989),Actinidia11500(-1.87465642091),Actinidia15497(-1.96793239325),Actinidia35880(1.22143037411)
ko03410	Base excision repair	5/624	66/8713	0.515781	0.654239	Actinidia33951(3.14776657266),Actinidia29836(1.86551907728),Actinidia11648(1.89426538013),Actinidia24042(1.65679003378),Actinidia38020(1.32919419336)	Actinidia33951(3.14776657266),Actinidia29836(1.86551907728),Actinidia11648(1.89426538013),Actinidia24042(1.65679003378),Actinidia38020(1.32919419336)
ko00770	Pantothenate and CoA biosynthesis	3/624	38/8713	0.518511	0.654239	Actinidia08852(4.0146599485),Actinidia06976(-1.10540961966),Actinidia10075(-1.78307414949)	Actinidia08852(4.0146599485),Actinidia06976(-1.10540961966),Actinidia10075(-1.78307414949)
ko04142	Lysosome	9/624	124/8713	0.53369	0.668961	Actinidia34704(1.16576013703),Actinidia19779(-1.56865569636),Actinidia17501(1.06312523567),Actinidia36187(3.59952411648),Actinidia18197(-1.8640172417),Actinidia18196(-1.93766934884),Actinidia30885(1.60808179903),Actinidia31508(-1.14119160713),Actinidia19635(1.59836024347)	Actinidia34704(1.16576013703),Actinidia19779(-1.56865569636),Actinidia17501(1.06312523567),Actinidia36187(3.59952411648),Actinidia18197(-1.8640172417),Actinidia18196(-1.93766934884),Actinidia30885(1.60808179903),Actinidia31508(-1.14119160713),Actinidia19635(1.59836024347)
ko04720	Long-term potentiation	4/624	54/8713	0.547222	0.68144	Actinidia38783(-1.34200417817),Actinidia39775(1.34984125401),Actinidia17512(1.98707939777),Actinidia37281(1.07023788248)	Actinidia38783(-1.34200417817),Actinidia39775(1.34984125401),Actinidia17512(1.98707939777),Actinidia37281(1.07023788248)
ko00250	Alanine, aspartate and glutamate metabolism	6/624	84/8713	0.563695	0.693851	Actinidia04916(-1.14142782956),Actinidia31762(-2.00763753245),Actinidia27848(-1.079676092),Actinidia37649(-1.32871405582),Actinidia37484(-2.12480348068),Actinidia17305(-1.24639576498)	Actinidia04916(-1.14142782956),Actinidia31762(-2.00763753245),Actinidia27848(-1.079676092),Actinidia37649(-1.32871405582),Actinidia37484(-2.12480348068),Actinidia17305(-1.24639576498)
ko00270	Cysteine and methionine metabolism	12/624	170/8713	0.564473	0.693851	Actinidia21261(1.02895941485),Actinidia24916(-1.16511373362),Actinidia37800(1.56967522106),Actinidia37801(1.48157111414),Actinidia03939(1.43165358292),Actinidia02422(-1.21194008058),Actinidia11956(-1.89878450078),Actinidia13733(-1.94159807846),Actinidia11010(-5.82254736565),Actinidia38596(1.72482209065),Actinidia09749(-2.45257913129),Actinidia06857(1.49904485873)	Actinidia21261(1.02895941485),Actinidia24916(-1.16511373362),Actinidia37800(1.56967522106),Actinidia37801(1.48157111414),Actinidia03939(1.43165358292),Actinidia02422(-1.21194008058),Actinidia11956(-1.89878450078),Actinidia13733(-1.94159807846),Actinidia11010(-5.82254736565),Actinidia38596(1.72482209065),Actinidia09749(-2.45257913129),Actinidia06857(1.49904485873)
ko02020	Two-component system	2/624	27/8713	0.585834	0.705034	Actinidia09798(-1.14622526944),Actinidia08380(-1.21249532743)	Actinidia09798(-1.14622526944),Actinidia08380(-1.21249532743)
ko04740	Olfactory transduction	1/624	12/8713	0.590295	0.705034	Actinidia38783(-1.34200417817)	Actinidia38783(-1.34200417817)
ko04744	Phototransduction	1/624	12/8713	0.590295	0.705034	Actinidia38783(-1.34200417817)	Actinidia38783(-1.34200417817)
ko04925	Aldosterone synthesis and secretion	1/624	12/8713	0.590295	0.705034	Actinidia38783(-1.34200417817)	Actinidia38783(-1.34200417817)
ko00680	Methane metabolism	7/624	101/8713	0.592073	0.705034	Actinidia21260(1.38109687851),Actinidia35840(1.02198426843),Actinidia29581(1.15873616108),Actinidia33817(2.98753045352),Actinidia21859(2.82985991989),Actinidia34330(1.15212742244),Actinidia20470(1.30906741062)	Actinidia21260(1.38109687851),Actinidia35840(1.02198426843),Actinidia29581(1.15873616108),Actinidia33817(2.98753045352),Actinidia21859(2.82985991989),Actinidia34330(1.15212742244),Actinidia20470(1.30906741062)
ko04391	Hippo signaling pathway -fly	5/624	73/8713	0.607062	0.718394	Actinidia28643(1.40357629271),Actinidia25319(-1.31704277145),Actinidia31942(3.09284989269),Actinidia32299(1.37361919074),Actinidia19916(1.27791659037)	Actinidia28643(1.40357629271),Actinidia25319(-1.31704277145),Actinidia31942(3.09284989269),Actinidia32299(1.37361919074),Actinidia19916(1.27791659037)
ko00540	Lipopolysaccharide biosynthesis	1/624	13/8713	0.619677	0.724324	Actinidia38939(1.18564550056)	Actinidia38939(1.18564550056)
ko00627	Aminobenzoate degradation	1/624	13/8713	0.619677	0.724324	Actinidia00601(2.2902832078)	Actinidia00601(2.2902832078)
ko04910	Insulin signaling pathway	10/624	150/8713	0.640006	0.742542	Actinidia37254(-1.33943791853),Actinidia01066(-1.32784769476),Actinidia06996(-1.19790416406),Actinidia18509(-1.36468646349),Actinidia38783(-1.34200417817),Actinidia00991(1.3733671945),Actinidia39775(1.34984125401),Actinidia17512(1.98707939777),Actinidia11500(-1.87465642091),Actinidia37281(1.07023788248)	Actinidia37254(-1.33943791853),Actinidia01066(-1.32784769476),Actinidia06996(-1.19790416406),Actinidia18509(-1.36468646349),Actinidia38783(-1.34200417817),Actinidia00991(1.3733671945),Actinidia39775(1.34984125401),Actinidia17512(1.98707939777),Actinidia11500(-1.87465642091),Actinidia37281(1.07023788248)
ko00905	Brassinosteroid biosynthesis	2/624	30/8713	0.643867	0.742542	Actinidia26412(-2.06401614865),Actinidia29695(-1.32938152466)	Actinidia26412(-2.06401614865),Actinidia29695(-1.32938152466)
ko00430	Taurine and hypotaurine metabolism	1/624	14/8713	0.646956	0.742542	Actinidia37484(-2.12480348068)	Actinidia37484(-2.12480348068)
ko03020	RNA polymerase	3/624	47/8713	0.664294	0.757877	Actinidia17402(-4.4322134622),Actinidia17401(-5.52310791824),Actinidia13364(1.85632620276)	Actinidia17402(-4.4322134622),Actinidia17401(-5.52310791824),Actinidia13364(1.85632620276)
ko00903	Limonene and pinene degradation	1/624	15/8713	0.67228	0.757912	Actinidia19232(-1.47755209301)	Actinidia19232(-1.47755209301)
ko04974	Protein digestion and absorption	1/624	15/8713	0.67228	0.757912	Actinidia24159(-1.544874696)	Actinidia24159(-1.544874696)
ko04390	Hippo signaling pathway	5/624	80/8713	0.687628	0.76628	Actinidia28643(1.40357629271),Actinidia25319(-1.31704277145),Actinidia31942(3.09284989269),Actinidia32299(1.37361919074),Actinidia19916(1.27791659037)	Actinidia28643(1.40357629271),Actinidia25319(-1.31704277145),Actinidia31942(3.09284989269),Actinidia32299(1.37361919074),Actinidia19916(1.27791659037)
ko00350	Tyrosine metabolism	4/624	65/8713	0.694011	0.76628	Actinidia27281(-1.82376488544),Actinidia11010(-5.82254736565),Actinidia34330(1.15212742244),Actinidia24401(-1.12297183409)	Actinidia27281(-1.82376488544),Actinidia11010(-5.82254736565),Actinidia34330(1.15212742244),Actinidia24401(-1.12297183409)
ko00670	One carbon pool by folate	2/624	33/8713	0.695284	0.76628	Actinidia21260(1.38109687851),Actinidia35840(1.02198426843)	Actinidia21260(1.38109687851),Actinidia35840(1.02198426843)
ko00643	Styrene degradation	1/624	16/8713	0.695791	0.76628	Actinidia00601(2.2902832078)	Actinidia00601(2.2902832078)
ko04022	cGMP - PKG signaling pathway	5/624	82/8713	0.708466	0.772458	Actinidia23571(-1.84963112425),Actinidia38783(-1.34200417817),Actinidia39775(1.34984125401),Actinidia17512(1.98707939777),Actinidia37281(1.07023788248)	Actinidia23571(-1.84963112425),Actinidia38783(-1.34200417817),Actinidia39775(1.34984125401),Actinidia17512(1.98707939777),Actinidia37281(1.07023788248)
ko04066	HIF-1 signaling pathway	6/624	98/8713	0.712624	0.772458	Actinidia39581(1.1422560604),Actinidia30678(-1.32138456697),Actinidia39775(1.34984125401),Actinidia17512(1.98707939777),Actinidia11500(-1.87465642091),Actinidia37281(1.07023788248)	Actinidia39581(1.1422560604),Actinidia30678(-1.32138456697),Actinidia39775(1.34984125401),Actinidia17512(1.98707939777),Actinidia11500(-1.87465642091),Actinidia37281(1.07023788248)
ko04150	mTOR signaling pathway	7/624	114/8713	0.717373	0.772458	Actinidia01066(-1.32784769476),Actinidia18509(-1.36468646349),Actinidia00991(1.3733671945),Actinidia39775(1.34984125401),Actinidia17512(1.98707939777),Actinidia11500(-1.87465642091),Actinidia37281(1.07023788248)	Actinidia01066(-1.32784769476),Actinidia18509(-1.36468646349),Actinidia00991(1.3733671945),Actinidia39775(1.34984125401),Actinidia17512(1.98707939777),Actinidia11500(-1.87465642091),Actinidia37281(1.07023788248)
ko04611	Platelet activation	1/624	17/8713	0.717618	0.772458	Actinidia37281(1.07023788248)	Actinidia37281(1.07023788248)
ko04724	Glutamatergic synapse	3/624	53/8713	0.742035	0.794254	Actinidia28735(2.73332717639),Actinidia33451(-1.47219185762),Actinidia37281(1.07023788248)	Actinidia28735(2.73332717639),Actinidia33451(-1.47219185762),Actinidia37281(1.07023788248)
ko00051	Fructose and mannose metabolism	6/624	102/8713	0.74807	0.796241	Actinidia30470(1.28102408275),Actinidia15349(1.11759992429),Actinidia20942(1.10022654984),Actinidia25650(1.15185079371),Actinidia12360(1.06068505648),Actinidia20470(1.30906741062)	Actinidia30470(1.28102408275),Actinidia15349(1.11759992429),Actinidia20942(1.10022654984),Actinidia25650(1.15185079371),Actinidia12360(1.06068505648),Actinidia20470(1.30906741062)
ko00410	beta-Alanine metabolism	4/624	72/8713	0.767914	0.807315	Actinidia06976(-1.10540961966),Actinidia11871(-1.24617240241),Actinidia37484(-2.12480348068),Actinidia19232(-1.47755209301)	Actinidia06976(-1.10540961966),Actinidia11871(-1.24617240241),Actinidia37484(-2.12480348068),Actinidia19232(-1.47755209301)
ko00630	Glyoxylate and dicarboxylate metabolism	9/624	153/8713	0.776405	0.807315	Actinidia09798(-1.14622526944),Actinidia21260(1.38109687851),Actinidia02422(-1.21194008058),Actinidia35840(1.02198426843),Actinidia17046(-1.07521295143),Actinidia17045(-1.12347108953),Actinidia22400(1.10850148194),Actinidia08380(-1.21249532743),Actinidia15497(-1.96793239325)	Actinidia09798(-1.14622526944),Actinidia21260(1.38109687851),Actinidia02422(-1.21194008058),Actinidia35840(1.02198426843),Actinidia17046(-1.07521295143),Actinidia17045(-1.12347108953),Actinidia22400(1.10850148194),Actinidia08380(-1.21249532743),Actinidia15497(-1.96793239325)
ko04261	Adrenergic signaling in cardiomyocytes	4/624	74/8713	0.786265	0.807315	Actinidia20332(1.68010444321),Actinidia09397(1.57036948831),Actinidia38783(-1.34200417817),Actinidia37281(1.07023788248)	Actinidia20332(1.68010444321),Actinidia09397(1.57036948831),Actinidia38783(-1.34200417817),Actinidia37281(1.07023788248)
ko00710	Carbon fixation in photosynthetic organisms	8/624	139/8713	0.787822	0.807315	Actinidia22102(-1.19341435199),Actinidia35008(-1.02712928403),Actinidia27273(-1.75755879045),Actinidia02422(-1.21194008058),Actinidia30678(-1.32138456697),Actinidia15744(-2.46185617116),Actinidia18552(-1.29836510616),Actinidia20470(1.30906741062)	Actinidia22102(-1.19341435199),Actinidia35008(-1.02712928403),Actinidia27273(-1.75755879045),Actinidia02422(-1.21194008058),Actinidia30678(-1.32138456697),Actinidia15744(-2.46185617116),Actinidia18552(-1.29836510616),Actinidia20470(1.30906741062)
ko04070	Phosphatidylinositol signaling system	5/624	91/8713	0.790022	0.807315	Actinidia25502(1.36904020459),Actinidia36030(-1.08788190448),Actinidia06599(1.5595445032),Actinidia38783(-1.34200417817),Actinidia06066(-1.00107762407)	Actinidia25502(1.36904020459),Actinidia36030(-1.08788190448),Actinidia06599(1.5595445032),Actinidia38783(-1.34200417817),Actinidia06066(-1.00107762407)
ko03070	Bacterial secretion system	1/624	21/8713	0.790366	0.807315	Actinidia08110(-1.33710562172)	Actinidia08110(-1.33710562172)
ko00261	Monobactam biosynthesis	1/624	22/8713	0.805416	0.807315	Actinidia16974(1.07163032686)	Actinidia16974(1.07163032686)
ko04924	Renin secretion	1/624	23/8713	0.819387	0.807315	Actinidia38783(-1.34200417817)	Actinidia38783(-1.34200417817)
ko04962	Vasopressin-regulated water reabsorption	3/624	61/8713	0.822601	0.807315	Actinidia25368(2.20162307668),Actinidia20266(2.56031037602),Actinidia40293(1.14973005493)	Actinidia25368(2.20162307668),Actinidia20266(2.56031037602),Actinidia40293(1.14973005493)
ko04621	NOD-like receptor signaling pathway	1/624	24/8713	0.832356	0.807315	Actinidia37281(1.07023788248)	Actinidia37281(1.07023788248)
ko03420	Nucleotide excision repair	6/624	116/8713	0.846994	0.807315	Actinidia33951(3.14776657266),Actinidia02032(1.03068413188),Actinidia14753(2.56347648907),Actinidia05814(-1.3493814081),Actinidia04822(2.92504016942),Actinidia18150(2.38365196855)	Actinidia33951(3.14776657266),Actinidia02032(1.03068413188),Actinidia14753(2.56347648907),Actinidia05814(-1.3493814081),Actinidia04822(2.92504016942),Actinidia18150(2.38365196855)
ko04728	Dopaminergic synapse	4/624	82/8713	0.848331	0.807315	Actinidia20332(1.68010444321),Actinidia19806(2.02184564149),Actinidia09397(1.57036948831),Actinidia38783(-1.34200417817)	Actinidia20332(1.68010444321),Actinidia19806(2.02184564149),Actinidia09397(1.57036948831),Actinidia38783(-1.34200417817)
ko00010	Glycolysis / Gluconeogenesis	12/624	215/8713	0.853046	0.807315	Actinidia39581(1.1422560604),Actinidia17310(2.24113124683),Actinidia08609(1.20795426527),Actinidia30678(-1.32138456697),Actinidia29581(1.15873616108),Actinidia34176(1.44277682877),Actinidia08634(-1.14087134328),Actinidia34986(-4.35019642583),Actinidia27281(-1.82376488544),Actinidia19232(-1.47755209301),Actinidia34330(1.15212742244),Actinidia20470(1.30906741062)	Actinidia39581(1.1422560604),Actinidia17310(2.24113124683),Actinidia08609(1.20795426527),Actinidia30678(-1.32138456697),Actinidia29581(1.15873616108),Actinidia34176(1.44277682877),Actinidia08634(-1.14087134328),Actinidia34986(-4.35019642583),Actinidia27281(-1.82376488544),Actinidia19232(-1.47755209301),Actinidia34330(1.15212742244),Actinidia20470(1.30906741062)
ko00260	Glycine, serine and threonine metabolism	7/624	134/8713	0.854059	0.807315	Actinidia21260(1.38109687851),Actinidia35840(1.02198426843),Actinidia22400(1.10850148194),Actinidia29581(1.15873616108),Actinidia33817(2.98753045352),Actinidia22261(-1.52473146575),Actinidia21859(2.82985991989)	Actinidia21260(1.38109687851),Actinidia35840(1.02198426843),Actinidia22400(1.10850148194),Actinidia29581(1.15873616108),Actinidia33817(2.98753045352),Actinidia22261(-1.52473146575),Actinidia21859(2.82985991989)
ko00730	Thiamine metabolism	1/624	26/8713	0.855571	0.807315	Actinidia38646(2.43027876041)	Actinidia38646(2.43027876041)
ko00970	Aminoacyl-tRNA biosynthesis	5/624	101/8713	0.858525	0.807315	Actinidia32590(-1.31061264865),Actinidia25822(-1.27317808257),Actinidia00023(-1.30310079503),Actinidia01712(-1.51019026286),Actinidia34075(-1.53750854085)	Actinidia32590(-1.31061264865),Actinidia25822(-1.27317808257),Actinidia00023(-1.30310079503),Actinidia01712(-1.51019026286),Actinidia34075(-1.53750854085)
ko00904	Diterpenoid biosynthesis	2/624	48/8713	0.867901	0.807315	Actinidia13539(-2.2530053418),Actinidia16012(1.40578121069)	Actinidia13539(-2.2530053418),Actinidia16012(1.40578121069)
ko04961	Endocrine and other factor-regulated calcium reabsorption	2/624	49/8713	0.875389	0.807315	Actinidia25368(2.20162307668),Actinidia20266(2.56031037602)	Actinidia25368(2.20162307668),Actinidia20266(2.56031037602)
ko00920	Sulfur metabolism	2/624	52/8713	0.895565	0.807315	Actinidia16974(1.07163032686),Actinidia18753(1.26350313269)	Actinidia16974(1.07163032686),Actinidia18753(1.26350313269)
ko04064	NF-kappa B signaling pathway	7/624	144/8713	0.899022	0.807315	Actinidia38906(-1.68684640272),Actinidia12385(-1.03995761575),Actinidia21281(-1.94707684427),Actinidia35693(-1.22745989191),Actinidia38367(-1.02640520562),Actinidia07782(1.76228069584),Actinidia17372(-1.07530081442)	Actinidia38906(-1.68684640272),Actinidia12385(-1.03995761575),Actinidia21281(-1.94707684427),Actinidia35693(-1.22745989191),Actinidia38367(-1.02640520562),Actinidia07782(1.76228069584),Actinidia17372(-1.07530081442)
ko04624	Toll and Imd signaling pathway	7/624	145/8713	0.902795	0.807315	Actinidia38906(-1.68684640272),Actinidia12385(-1.03995761575),Actinidia21281(-1.94707684427),Actinidia35693(-1.22745989191),Actinidia38367(-1.02640520562),Actinidia07782(1.76228069584),Actinidia17372(-1.07530081442)	Actinidia38906(-1.68684640272),Actinidia12385(-1.03995761575),Actinidia21281(-1.94707684427),Actinidia35693(-1.22745989191),Actinidia38367(-1.02640520562),Actinidia07782(1.76228069584),Actinidia17372(-1.07530081442)
ko01200	Carbon metabolism	27/624	468/8713	0.905179	0.807315	Actinidia09798(-1.14622526944),Actinidia21260(1.38109687851),Actinidia39581(1.1422560604),Actinidia22102(-1.19341435199),Actinidia17310(2.24113124683),Actinidia35008(-1.02712928403),Actinidia08609(1.20795426527),Actinidia27273(-1.75755879045),Actinidia31762(-2.00763753245),Actinidia02422(-1.21194008058),Actinidia30678(-1.32138456697),Actinidia35840(1.02198426843),Actinidia17046(-1.07521295143),Ac…	Actinidia09798(-1.14622526944),Actinidia21260(1.38109687851),Actinidia39581(1.1422560604),Actinidia22102(-1.19341435199),Actinidia17310(2.24113124683),Actinidia35008(-1.02712928403),Actinidia08609(1.20795426527),Actinidia27273(-1.75755879045),Actinidia31762(-2.00763753245),Actinidia02422(-1.21194008058),Actinidia30678(-1.32138456697),Actinidia35840(1.02198426843),Actinidia17046(-1.07521295143),Ac…
ko00340	Histidine metabolism	1/624	32/8713	0.907667	0.807315	Actinidia19232(-1.47755209301)	Actinidia19232(-1.47755209301)
ko03460	Fanconi anemia pathway	3/624	74/8713	0.90775	0.807315	Actinidia14753(2.56347648907),Actinidia04822(2.92504016942),Actinidia18150(2.38365196855)	Actinidia14753(2.56347648907),Actinidia04822(2.92504016942),Actinidia18150(2.38365196855)
ko00220	Arginine biosynthesis	2/624	58/8713	0.927118	0.807315	Actinidia31762(-2.00763753245),Actinidia17305(-1.24639576498)	Actinidia31762(-2.00763753245),Actinidia17305(-1.24639576498)
ko00950	Isoquinoline alkaloid biosynthesis	1/624	38/8713	0.940991	0.807315	Actinidia11010(-5.82254736565)	Actinidia11010(-5.82254736565)
ko00960	Tropane, piperidine and pyridine alkaloid biosynthesis	1/624	38/8713	0.940991	0.807315	Actinidia11010(-5.82254736565)	Actinidia11010(-5.82254736565)
ko00020	Citrate cycle (TCA cycle)	5/624	123/8713	0.945903	0.807315	Actinidia15066(-1.14820049544),Actinidia39581(1.1422560604),Actinidia02422(-1.21194008058),Actinidia15602(-1.01294575882),Actinidia27793(-1.21780409171)	Actinidia15066(-1.14820049544),Actinidia39581(1.1422560604),Actinidia02422(-1.21194008058),Actinidia15602(-1.01294575882),Actinidia27793(-1.21780409171)
ko03440	Homologous recombination	3/624	85/8713	0.948764	0.807315	Actinidia14753(2.56347648907),Actinidia04822(2.92504016942),Actinidia18150(2.38365196855)	Actinidia14753(2.56347648907),Actinidia04822(2.92504016942),Actinidia18150(2.38365196855)
ko04919	Thyroid hormone signaling pathway	3/624	85/8713	0.948764	0.807315	Actinidia39775(1.34984125401),Actinidia17512(1.98707939777),Actinidia37281(1.07023788248)	Actinidia39775(1.34984125401),Actinidia17512(1.98707939777),Actinidia37281(1.07023788248)
ko04020	Calcium signaling pathway	2/624	67/8713	0.958088	0.807315	Actinidia23571(-1.84963112425),Actinidia38783(-1.34200417817)	Actinidia23571(-1.84963112425),Actinidia38783(-1.34200417817)
ko04139	Regulation of mitophagy - yeast	3/624	89/8713	0.958897	0.807315	Actinidia05200(-1.03521093989),Actinidia24369(-1.10440419446),Actinidia20936(-1.14359760652)	Actinidia05200(-1.03521093989),Actinidia24369(-1.10440419446),Actinidia20936(-1.14359760652)
ko04214	Apoptosis - fly	1/624	43/8713	0.959376	0.807315	Actinidia37281(1.07023788248)	Actinidia37281(1.07023788248)
ko00513	Various types of N-glycan biosynthesis	2/624	68/8713	0.960622	0.807315	Actinidia34704(1.16576013703),Actinidia20576(1.26121784266)	Actinidia34704(1.16576013703),Actinidia20576(1.26121784266)
ko04130	SNARE interactions in vesicular transport	2/624	70/8713	0.965256	0.807315	Actinidia08439(2.00923382377),Actinidia19048(2.2407551102)	Actinidia08439(2.00923382377),Actinidia19048(2.2407551102)
ko04350	TGF-beta signaling pathway	2/624	70/8713	0.965256	0.807315	Actinidia11500(-1.87465642091),Actinidia37281(1.07023788248)	Actinidia11500(-1.87465642091),Actinidia37281(1.07023788248)
ko04310	Wnt signaling pathway	5/624	135/8713	0.969363	0.807315	Actinidia05667(1.90060056378),Actinidia23665(2.01258028646),Actinidia32672(1.53514291745),Actinidia30449(1.73940457344),Actinidia05778(1.52574164805)	Actinidia05667(1.90060056378),Actinidia23665(2.01258028646),Actinidia32672(1.53514291745),Actinidia30449(1.73940457344),Actinidia05778(1.52574164805)
ko04966	Collecting duct acid secretion	1/624	47/8713	0.96987	0.807315	Actinidia00113(1.00530437923)	Actinidia00113(1.00530437923)
ko04144	Endocytosis	12/624	275/8713	0.980339	0.807315	Actinidia25368(2.20162307668),Actinidia25203(1.41848878592),Actinidia19806(2.02184564149),Actinidia32354(1.33159809281),Actinidia28738(1.99068109045),Actinidia28735(2.73332717639),Actinidia20266(2.56031037602),Actinidia01930(-1.04293576034),Actinidia32748(1.57885827397),Actinidia33451(-1.47219185762),Actinidia01812(1.04097137915),Actinidia39264(1.35154766055)	Actinidia25368(2.20162307668),Actinidia25203(1.41848878592),Actinidia19806(2.02184564149),Actinidia32354(1.33159809281),Actinidia28738(1.99068109045),Actinidia28735(2.73332717639),Actinidia20266(2.56031037602),Actinidia01930(-1.04293576034),Actinidia32748(1.57885827397),Actinidia33451(-1.47219185762),Actinidia01812(1.04097137915),Actinidia39264(1.35154766055)
ko03320	PPAR signaling pathway	1/624	53/8713	0.980759	0.807315	Actinidia29345(-3.75990453831)	Actinidia29345(-3.75990453831)
ko00190	Oxidative phosphorylation	8/624	209/8713	0.985481	0.807315	Actinidia32378(1.11214886641),Actinidia14369(1.43881246983),Actinidia05514(1.15267722256),Actinidia29568(1.02226336402),Actinidia19762(1.58920232038),Actinidia00113(1.00530437923),Actinidia25993(1.04517986435),Actinidia38689(2.55071146085)	Actinidia32378(1.11214886641),Actinidia14369(1.43881246983),Actinidia05514(1.15267722256),Actinidia29568(1.02226336402),Actinidia19762(1.58920232038),Actinidia00113(1.00530437923),Actinidia25993(1.04517986435),Actinidia38689(2.55071146085)
ko00860	Porphyrin and chlorophyll metabolism	1/624	69/8713	0.994191	0.807315	Actinidia01199(-1.18251907929)	Actinidia01199(-1.18251907929)
ko01230	Biosynthesis of amino acids	17/624	399/8713	0.994699	0.807315	Actinidia21260(1.38109687851),Actinidia17310(2.24113124683),Actinidia35008(-1.02712928403),Actinidia08609(1.20795426527),Actinidia37800(1.56967522106),Actinidia37801(1.48157111414),Actinidia03939(1.43165358292),Actinidia30678(-1.32138456697),Actinidia35840(1.02198426843),Actinidia29581(1.15873616108),Actinidia34176(1.44277682877),Actinidia33817(2.98753045352),Actinidia08634(-1.14087134328),Actini…	Actinidia21260(1.38109687851),Actinidia17310(2.24113124683),Actinidia35008(-1.02712928403),Actinidia08609(1.20795426527),Actinidia37800(1.56967522106),Actinidia37801(1.48157111414),Actinidia03939(1.43165358292),Actinidia30678(-1.32138456697),Actinidia35840(1.02198426843),Actinidia29581(1.15873616108),Actinidia34176(1.44277682877),Actinidia33817(2.98753045352),Actinidia08634(-1.14087134328),Actini…
ko00030	Pentose phosphate pathway	2/624	106/8713	0.996648	0.807315	Actinidia35008(-1.02712928403),Actinidia20470(1.30906741062)	Actinidia35008(-1.02712928403),Actinidia20470(1.30906741062)
ko00400	Phenylalanine, tyrosine and tryptophan biosynthesis	1/624	78/8713	0.997041	0.807315	Actinidia11010(-5.82254736565)	Actinidia11010(-5.82254736565)
ko04120	Ubiquitin mediated proteolysis	8/624	247/8713	0.997544	0.807315	Actinidia19252(-1.08195788917),Actinidia34298(1.74941319771),Actinidia06933(2.15840427461),Actinidia16354(2.189740304),Actinidia02938(1.54541266096),Actinidia20428(-1.00484767646),Actinidia18698(1.90959459868),Actinidia00554(-1.20796802248)	Actinidia19252(-1.08195788917),Actinidia34298(1.74941319771),Actinidia06933(2.15840427461),Actinidia16354(2.189740304),Actinidia02938(1.54541266096),Actinidia20428(-1.00484767646),Actinidia18698(1.90959459868),Actinidia00554(-1.20796802248)
ko00510	N-Glycan biosynthesis	1/624	86/8713	0.998377	0.807315	Actinidia20576(1.26121784266)	Actinidia20576(1.26121784266)
ko00562	Inositol phosphate metabolism	1/624	87/8713	0.998494	0.807315	Actinidia25502(1.36904020459)	Actinidia25502(1.36904020459)
ko03060	Protein export	1/624	88/8713	0.998603	0.807315	Actinidia08110(-1.33710562172)	Actinidia08110(-1.33710562172)
ko03040	Spliceosome	9/624	319/8713	0.999815	0.807315	Actinidia35756(-1.02302508538),Actinidia19355(-1.20058083971),Actinidia06722(1.08291477466),Actinidia01397(-1.06816022083),Actinidia18494(-1.17144623814),Actinidia10220(-1.00206119883),Actinidia33683(13.4893336955),Actinidia34791(1.11913170868),Actinidia00266(-1.082425436)	Actinidia35756(-1.02302508538),Actinidia19355(-1.20058083971),Actinidia06722(1.08291477466),Actinidia01397(-1.06816022083),Actinidia18494(-1.17144623814),Actinidia10220(-1.00206119883),Actinidia33683(13.4893336955),Actinidia34791(1.11913170868),Actinidia00266(-1.082425436)
ko03050	Proteasome	1/624	131/8713	0.999945	0.807315	Actinidia27878(1.58131146076)	Actinidia27878(1.58131146076)
ko03008	Ribosome biogenesis in eukaryotes	2/624	178/8713	0.999976	0.807315	Actinidia26752(-1.02009319672),Actinidia15410(-1.06338519929)	Actinidia26752(-1.02009319672),Actinidia15410(-1.06338519929)
ko03015	mRNA surveillance pathway	3/624	249/8713	0.999998	0.807315	Actinidia20332(1.68010444321),Actinidia09397(1.57036948831),Actinidia17692(-1.02960475249)	Actinidia20332(1.68010444321),Actinidia09397(1.57036948831),Actinidia17692(-1.02960475249)
ko03013	RNA transport	4/624	291/8713	0.999999	0.807315	Actinidia11560(1.07966719753),Actinidia11699(-1.00421706161),Actinidia21698(-2.16061549269),Actinidia29083(1.15892101746)	Actinidia11560(1.07966719753),Actinidia11699(-1.00421706161),Actinidia21698(-2.16061549269),Actinidia29083(1.15892101746)
ko03018	RNA degradation	1/624	235/8713	1	0.807315	Actinidia15410(-1.06338519929)	Actinidia15410(-1.06338519929)
ko04141	Protein processing in endoplasmic reticulum	5/624	383/8713	1	0.807315	Actinidia02125(-4.14344256641),Actinidia13812(1.89688788689),Actinidia23949(-3.23693895856),Actinidia21818(1.1325541619),Actinidia08551(1.04897335742)	Actinidia02125(-4.14344256641),Actinidia13812(1.89688788689),Actinidia23949(-3.23693895856),Actinidia21818(1.1325541619),Actinidia08551(1.04897335742)
ko03010	Ribosome	5/624	390/8713	1	0.807315	Actinidia27088(1.10480708618),Actinidia34254(1.08827240956),Actinidia05410(1.04002302399),Actinidia04239(1.39202337775),Actinidia40358(1.08490582808)	Actinidia27088(1.10480708618),Actinidia34254(1.08827240956),Actinidia05410(1.04002302399),Actinidia04239(1.39202337775),Actinidia40358(1.08490582808)

## Sheet: NaCl vs NaCl+10 nM BR KEGG list
id	Description	Significant	Annotated	Pvalue	Qvalue	Signi_id	Signi_symbol
ko00591	Linoleic acid metabolism	9/378	24/8713	3.62756e-07	6.64416e-05	Actinidia12849(1.84013122921),Actinidia12848(1.65522952314),Actinidia05694(1.07964936722),Actinidia05695(1.04063297157),Actinidia24723(2.96829943266),Actinidia25328(3.03111790517),Actinidia02882(3.28603381547),Actinidia26023(3.14609239372),Actinidia26821(2.75678146161)	Actinidia12849(1.84013122921),Actinidia12848(1.65522952314),Actinidia05694(1.07964936722),Actinidia05695(1.04063297157),Actinidia24723(2.96829943266),Actinidia25328(3.03111790517),Actinidia02882(3.28603381547),Actinidia26023(3.14609239372),Actinidia26821(2.75678146161)
ko00592	alpha-Linolenic acid metabolism	13/378	67/8713	4.72052e-06	0.000432301	Actinidia12849(1.84013122921),Actinidia12848(1.65522952314),Actinidia36067(1.75465076783),Actinidia36069(1.77068853388),Actinidia36068(1.88791996689),Actinidia24723(2.96829943266),Actinidia25328(3.03111790517),Actinidia29849(1.30148696221),Actinidia29848(1.46544857649),Actinidia02882(3.28603381547),Actinidia26023(3.14609239372),Actinidia15286(1.00801979744),Actinidia26821(2.75678146161)	Actinidia12849(1.84013122921),Actinidia12848(1.65522952314),Actinidia36067(1.75465076783),Actinidia36069(1.77068853388),Actinidia36068(1.88791996689),Actinidia24723(2.96829943266),Actinidia25328(3.03111790517),Actinidia29849(1.30148696221),Actinidia29848(1.46544857649),Actinidia02882(3.28603381547),Actinidia26023(3.14609239372),Actinidia15286(1.00801979744),Actinidia26821(2.75678146161)
ko04620	Toll-like receptor signaling pathway	17/378	149/8713	0.000238848	0.0145823	Actinidia18050(1.76648000388),Actinidia14917(1.14324172902),Actinidia12385(1.68888409938),Actinidia05667(-2.08032725948),Actinidia15438(-1.38649268842),Actinidia01311(-1.20462384844),Actinidia07324(1.32544821386),Actinidia18061(1.30175714498),Actinidia18060(1.11335993432),Actinidia28762(1.27940574073),Actinidia35693(1.80924155473),Actinidia36254(1.30266815907),Actinidia37051(1.08519950481),Actini…	Actinidia18050(1.76648000388),Actinidia14917(1.14324172902),Actinidia12385(1.68888409938),Actinidia05667(-2.08032725948),Actinidia15438(-1.38649268842),Actinidia01311(-1.20462384844),Actinidia07324(1.32544821386),Actinidia18061(1.30175714498),Actinidia18060(1.11335993432),Actinidia28762(1.27940574073),Actinidia35693(1.80924155473),Actinidia36254(1.30266815907),Actinidia37051(1.08519950481),Actini…
ko00941	Flavonoid biosynthesis	9/378	57/8713	0.000701047	0.031221	Actinidia08102(1.64883112029),Actinidia08101(1.81890067685),Actinidia08100(1.75464294887),Actinidia02606(-1.09872612499),Actinidia27417(-1.33101153378),Actinidia24010(1.38736627898),Actinidia14850(-1.77480725531),Actinidia30685(1.17254891438),Actinidia13650(-1.17937610669)	Actinidia08102(1.64883112029),Actinidia08101(1.81890067685),Actinidia08100(1.75464294887),Actinidia02606(-1.09872612499),Actinidia27417(-1.33101153378),Actinidia24010(1.38736627898),Actinidia14850(-1.77480725531),Actinidia30685(1.17254891438),Actinidia13650(-1.17937610669)
ko04626	Plant-pathogen interaction	23/378	259/8713	0.000852297	0.031221	Actinidia25501(1.16932023965),Actinidia23855(1.3483914696),Actinidia29063(2.25172387156),Actinidia29064(1.82007630796),Actinidia06193(-1.50846116373),Actinidia07953(-1.15548209096),Actinidia32602(1.73436391543),Actinidia14769(1.32462246465),Actinidia23189(1.69061842741),Actinidia36540(1.81985877418),Actinidia38560(1.05179629475),Actinidia26834(-1.0939007003),Actinidia01336(1.11835705836),Actinidi…	Actinidia25501(1.16932023965),Actinidia23855(1.3483914696),Actinidia29063(2.25172387156),Actinidia29064(1.82007630796),Actinidia06193(-1.50846116373),Actinidia07953(-1.15548209096),Actinidia32602(1.73436391543),Actinidia14769(1.32462246465),Actinidia23189(1.69061842741),Actinidia36540(1.81985877418),Actinidia38560(1.05179629475),Actinidia26834(-1.0939007003),Actinidia01336(1.11835705836),Actinidi…
ko00040	Pentose and glucuronate interconversions	16/378	156/8713	0.00117271	0.0357985	Actinidia01985(1.10036233449),Actinidia11391(-1.36737771051),Actinidia15124(-3.70125376016),Actinidia36771(-2.28811468747),Actinidia39951(-1.26993119292),Actinidia27855(-1.11130215168),Actinidia28962(-3.31119285425),Actinidia08847(-2.52419457892),Actinidia37460(-2.86918172729),Actinidia19372(-2.32318810669),Actinidia04840(1.0675517715),Actinidia16206(-2.50222527367),Actinidia33516(-1.12407339954)…	Actinidia01985(1.10036233449),Actinidia11391(-1.36737771051),Actinidia15124(-3.70125376016),Actinidia36771(-2.28811468747),Actinidia39951(-1.26993119292),Actinidia27855(-1.11130215168),Actinidia28962(-3.31119285425),Actinidia08847(-2.52419457892),Actinidia37460(-2.86918172729),Actinidia19372(-2.32318810669),Actinidia04840(1.0675517715),Actinidia16206(-2.50222527367),Actinidia33516(-1.12407339954)…
ko04722	Neurotrophin signaling pathway	18/378	210/8713	0.00443176	0.106008	Actinidia18050(1.76648000388),Actinidia14917(1.14324172902),Actinidia12385(1.68888409938),Actinidia05667(-2.08032725948),Actinidia15438(-1.38649268842),Actinidia01311(-1.20462384844),Actinidia05052(-2.08161293022),Actinidia07324(1.32544821386),Actinidia18061(1.30175714498),Actinidia18060(1.11335993432),Actinidia28762(1.27940574073),Actinidia35693(1.80924155473),Actinidia36254(1.30266815907),Actin…	Actinidia18050(1.76648000388),Actinidia14917(1.14324172902),Actinidia12385(1.68888409938),Actinidia05667(-2.08032725948),Actinidia15438(-1.38649268842),Actinidia01311(-1.20462384844),Actinidia05052(-2.08161293022),Actinidia07324(1.32544821386),Actinidia18061(1.30175714498),Actinidia18060(1.11335993432),Actinidia28762(1.27940574073),Actinidia35693(1.80924155473),Actinidia36254(1.30266815907),Actin…
ko04664	Fc epsilon RI signaling pathway	5/378	26/8713	0.00463021	0.106008	Actinidia05667(-2.08032725948),Actinidia15438(-1.38649268842),Actinidia39775(-1.90124721689),Actinidia17512(-1.1168713492),Actinidia05778(-1.00629684248)	Actinidia05667(-2.08032725948),Actinidia15438(-1.38649268842),Actinidia39775(-1.90124721689),Actinidia17512(-1.1168713492),Actinidia05778(-1.00629684248)
ko04380	Osteoclast differentiation	6/378	40/8713	0.00704136	0.143298	Actinidia05667(-2.08032725948),Actinidia15438(-1.38649268842),Actinidia38424(-1.55884502541),Actinidia39775(-1.90124721689),Actinidia17512(-1.1168713492),Actinidia05778(-1.00629684248)	Actinidia05667(-2.08032725948),Actinidia15438(-1.38649268842),Actinidia38424(-1.55884502541),Actinidia39775(-1.90124721689),Actinidia17512(-1.1168713492),Actinidia05778(-1.00629684248)
ko04015	Rap1 signaling pathway	6/378	42/8713	0.00895002	0.146326	Actinidia05667(-2.08032725948),Actinidia15438(-1.38649268842),Actinidia39775(-1.90124721689),Actinidia17512(-1.1168713492),Actinidia39129(-1.09362160793),Actinidia05778(-1.00629684248)	Actinidia05667(-2.08032725948),Actinidia15438(-1.38649268842),Actinidia39775(-1.90124721689),Actinidia17512(-1.1168713492),Actinidia39129(-1.09362160793),Actinidia05778(-1.00629684248)
ko00945	Stilbenoid, diarylheptanoid and gingerol biosynthesis	5/378	31/8713	0.0100173	0.146326	Actinidia08102(1.64883112029),Actinidia08101(1.81890067685),Actinidia08100(1.75464294887),Actinidia24010(1.38736627898),Actinidia30685(1.17254891438)	Actinidia08102(1.64883112029),Actinidia08101(1.81890067685),Actinidia08100(1.75464294887),Actinidia24010(1.38736627898),Actinidia30685(1.17254891438)
ko04624	Toll and Imd signaling pathway	13/378	145/8713	0.0101762	0.146326	Actinidia18050(1.76648000388),Actinidia14917(1.14324172902),Actinidia12385(1.68888409938),Actinidia01311(-1.20462384844),Actinidia07324(1.32544821386),Actinidia36633(-1.51145638094),Actinidia18061(1.30175714498),Actinidia18060(1.11335993432),Actinidia28762(1.27940574073),Actinidia35693(1.80924155473),Actinidia36254(1.30266815907),Actinidia37051(1.08519950481),Actinidia17372(2.65671190851)	Actinidia18050(1.76648000388),Actinidia14917(1.14324172902),Actinidia12385(1.68888409938),Actinidia01311(-1.20462384844),Actinidia07324(1.32544821386),Actinidia36633(-1.51145638094),Actinidia18061(1.30175714498),Actinidia18060(1.11335993432),Actinidia28762(1.27940574073),Actinidia35693(1.80924155473),Actinidia36254(1.30266815907),Actinidia37051(1.08519950481),Actinidia17372(2.65671190851)
ko04721	Synaptic vesicle cycle	11/378	114/8713	0.0103858	0.146326	Actinidia00984(-1.34615617981),Actinidia37754(1.09324976743),Actinidia03875(1.33442251128),Actinidia03983(1.27413984852),Actinidia09248(1.29285091459),Actinidia08439(-1.05531952533),Actinidia37033(2.17135833764),Actinidia19977(-1.04774676487),Actinidia33199(-1.67582196126),Actinidia04844(1.99774074105),Actinidia19048(-1.06151179942)	Actinidia00984(-1.34615617981),Actinidia37754(1.09324976743),Actinidia03875(1.33442251128),Actinidia03983(1.27413984852),Actinidia09248(1.29285091459),Actinidia08439(-1.05531952533),Actinidia37033(2.17135833764),Actinidia19977(-1.04774676487),Actinidia33199(-1.67582196126),Actinidia04844(1.99774074105),Actinidia19048(-1.06151179942)
ko04062	Chemokine signaling pathway	5/378	34/8713	0.0147575	0.185206	Actinidia05667(-2.08032725948),Actinidia15438(-1.38649268842),Actinidia39775(-1.90124721689),Actinidia17512(-1.1168713492),Actinidia05778(-1.00629684248)	Actinidia05667(-2.08032725948),Actinidia15438(-1.38649268842),Actinidia39775(-1.90124721689),Actinidia17512(-1.1168713492),Actinidia05778(-1.00629684248)
ko04016	MAPK signaling pathway - plant	15/378	186/8713	0.0151678	0.185206	Actinidia00972(-1.07541331102),Actinidia02371(1.3791234794),Actinidia13890(1.23737996439),Actinidia23855(1.3483914696),Actinidia29063(2.25172387156),Actinidia29064(1.82007630796),Actinidia32602(1.73436391543),Actinidia23189(1.69061842741),Actinidia14811(-1.06126815038),Actinidia02818(1.72519759057),Actinidia00817(1.27657808948),Actinidia34555(1.28092226104),Actinidia25785(-1.61336517658),Actinidi…	Actinidia00972(-1.07541331102),Actinidia02371(1.3791234794),Actinidia13890(1.23737996439),Actinidia23855(1.3483914696),Actinidia29063(2.25172387156),Actinidia29064(1.82007630796),Actinidia32602(1.73436391543),Actinidia23189(1.69061842741),Actinidia14811(-1.06126815038),Actinidia02818(1.72519759057),Actinidia00817(1.27657808948),Actinidia34555(1.28092226104),Actinidia25785(-1.61336517658),Actinidi…
ko04650	Natural killer cell mediated cytotoxicity	5/378	36/8713	0.0186363	0.213336	Actinidia05667(-2.08032725948),Actinidia15438(-1.38649268842),Actinidia39775(-1.90124721689),Actinidia17512(-1.1168713492),Actinidia05778(-1.00629684248)	Actinidia05667(-2.08032725948),Actinidia15438(-1.38649268842),Actinidia39775(-1.90124721689),Actinidia17512(-1.1168713492),Actinidia05778(-1.00629684248)
ko04064	NF-kappa B signaling pathway	12/378	144/8713	0.0224313	0.23538	Actinidia18050(1.76648000388),Actinidia14917(1.14324172902),Actinidia12385(1.68888409938),Actinidia01311(-1.20462384844),Actinidia07324(1.32544821386),Actinidia18061(1.30175714498),Actinidia18060(1.11335993432),Actinidia28762(1.27940574073),Actinidia35693(1.80924155473),Actinidia36254(1.30266815907),Actinidia37051(1.08519950481),Actinidia17372(2.65671190851)	Actinidia18050(1.76648000388),Actinidia14917(1.14324172902),Actinidia12385(1.68888409938),Actinidia01311(-1.20462384844),Actinidia07324(1.32544821386),Actinidia18061(1.30175714498),Actinidia18060(1.11335993432),Actinidia28762(1.27940574073),Actinidia35693(1.80924155473),Actinidia36254(1.30266815907),Actinidia37051(1.08519950481),Actinidia17372(2.65671190851)
ko04370	VEGF signaling pathway	5/378	38/8713	0.0231322	0.23538	Actinidia05667(-2.08032725948),Actinidia15438(-1.38649268842),Actinidia39775(-1.90124721689),Actinidia17512(-1.1168713492),Actinidia05778(-1.00629684248)	Actinidia05667(-2.08032725948),Actinidia15438(-1.38649268842),Actinidia39775(-1.90124721689),Actinidia17512(-1.1168713492),Actinidia05778(-1.00629684248)
ko04911	Insulin secretion	2/378	6/8713	0.0250725	0.241696	Actinidia09248(1.29285091459),Actinidia04844(1.99774074105)	Actinidia09248(1.29285091459),Actinidia04844(1.99774074105)
ko02024	Quorum sensing	10/378	116/8713	0.0288769	0.24681	Actinidia20230(-1.30262843514),Actinidia11391(-1.36737771051),Actinidia15124(-3.70125376016),Actinidia36771(-2.28811468747),Actinidia39951(-1.26993119292),Actinidia08847(-2.52419457892),Actinidia37460(-2.86918172729),Actinidia19372(-2.32318810669),Actinidia16206(-2.50222527367),Actinidia16205(-2.26083797862)	Actinidia20230(-1.30262843514),Actinidia11391(-1.36737771051),Actinidia15124(-3.70125376016),Actinidia36771(-2.28811468747),Actinidia39951(-1.26993119292),Actinidia08847(-2.52419457892),Actinidia37460(-2.86918172729),Actinidia19372(-2.32318810669),Actinidia16206(-2.50222527367),Actinidia16205(-2.26083797862)
ko04130	SNARE interactions in vesicular transport	7/378	70/8713	0.0314185	0.24681	Actinidia07124(-1.78762361805),Actinidia37754(1.09324976743),Actinidia03875(1.33442251128),Actinidia03983(1.27413984852),Actinidia08439(-1.05531952533),Actinidia06203(-1.06355168749),Actinidia19048(-1.06151179942)	Actinidia07124(-1.78762361805),Actinidia37754(1.09324976743),Actinidia03875(1.33442251128),Actinidia03983(1.27413984852),Actinidia08439(-1.05531952533),Actinidia06203(-1.06355168749),Actinidia19048(-1.06151179942)
ko04013	MAPK signaling pathway - fly	9/378	102/8713	0.0326086	0.24681	Actinidia05667(-2.08032725948),Actinidia15438(-1.38649268842),Actinidia20245(-1.16537997837),Actinidia17652(-1.16481048074),Actinidia31649(-1.06649206587),Actinidia39775(-1.90124721689),Actinidia17512(-1.1168713492),Actinidia39129(-1.09362160793),Actinidia05778(-1.00629684248)	Actinidia05667(-2.08032725948),Actinidia15438(-1.38649268842),Actinidia20245(-1.16537997837),Actinidia17652(-1.16481048074),Actinidia31649(-1.06649206587),Actinidia39775(-1.90124721689),Actinidia17512(-1.1168713492),Actinidia39129(-1.09362160793),Actinidia05778(-1.00629684248)
ko00270	Cysteine and methionine metabolism	13/378	170/8713	0.0333959	0.24681	Actinidia14440(1.06617294809),Actinidia27165(-1.17618486793),Actinidia21283(-1.42149190729),Actinidia19783(1.46811519071),Actinidia15218(-2.37576493552),Actinidia02117(2.05747577616),Actinidia11956(2.57697086648),Actinidia27122(-1.44267421285),Actinidia27123(-1.25505507146),Actinidia16271(-2.41171649854),Actinidia11010(2.78258877096),Actinidia38596(-2.18523861447),Actinidia06857(-1.30978176035)	Actinidia14440(1.06617294809),Actinidia27165(-1.17618486793),Actinidia21283(-1.42149190729),Actinidia19783(1.46811519071),Actinidia15218(-2.37576493552),Actinidia02117(2.05747577616),Actinidia11956(2.57697086648),Actinidia27122(-1.44267421285),Actinidia27123(-1.25505507146),Actinidia16271(-2.41171649854),Actinidia11010(2.78258877096),Actinidia38596(-2.18523861447),Actinidia06857(-1.30978176035)
ko04914	Progesterone-mediated oocyte maturation	7/378	71/8713	0.0336102	0.24681	Actinidia18215(-1.25640220688),Actinidia30679(-1.88392131816),Actinidia08266(-1.75721227728),Actinidia37902(-1.73587740295),Actinidia39775(-1.90124721689),Actinidia17512(-1.1168713492),Actinidia13285(-1.47758824681)	Actinidia18215(-1.25640220688),Actinidia30679(-1.88392131816),Actinidia08266(-1.75721227728),Actinidia37902(-1.73587740295),Actinidia39775(-1.90124721689),Actinidia17512(-1.1168713492),Actinidia13285(-1.47758824681)
ko00401	Novobiocin biosynthesis	2/378	7/8713	0.0341061	0.24681	Actinidia11010(2.78258877096),Actinidia04312(-1.09930652804)	Actinidia11010(2.78258877096),Actinidia04312(-1.09930652804)
ko04670	Leukocyte transendothelial migration	3/378	17/8713	0.0350356	0.24681	Actinidia05667(-2.08032725948),Actinidia15438(-1.38649268842),Actinidia05778(-1.00629684248)	Actinidia05667(-2.08032725948),Actinidia15438(-1.38649268842),Actinidia05778(-1.00629684248)
ko04662	B cell receptor signaling pathway	5/378	43/8713	0.0372565	0.252734	Actinidia05667(-2.08032725948),Actinidia15438(-1.38649268842),Actinidia39775(-1.90124721689),Actinidia17512(-1.1168713492),Actinidia05778(-1.00629684248)	Actinidia05667(-2.08032725948),Actinidia15438(-1.38649268842),Actinidia39775(-1.90124721689),Actinidia17512(-1.1168713492),Actinidia05778(-1.00629684248)
ko00940	Phenylpropanoid biosynthesis	13/378	177/8713	0.0439959	0.287793	Actinidia40039(1.04779073959),Actinidia08102(1.64883112029),Actinidia08101(1.81890067685),Actinidia08100(1.75464294887),Actinidia24010(1.38736627898),Actinidia32558(-1.13572921401),Actinidia02788(1.70179615863),Actinidia02787(1.70701041648),Actinidia30512(-1.38960652671),Actinidia37466(1.42922792349),Actinidia30685(1.17254891438),Actinidia28726(-1.85700689011),Actinidia31695(-1.0166211217)	Actinidia40039(1.04779073959),Actinidia08102(1.64883112029),Actinidia08101(1.81890067685),Actinidia08100(1.75464294887),Actinidia24010(1.38736627898),Actinidia32558(-1.13572921401),Actinidia02788(1.70179615863),Actinidia02787(1.70701041648),Actinidia30512(-1.38960652671),Actinidia37466(1.42922792349),Actinidia30685(1.17254891438),Actinidia28726(-1.85700689011),Actinidia31695(-1.0166211217)
ko04075	Plant hormone signal transduction	26/378	428/8713	0.0509556	0.321825	Actinidia00972(-1.07541331102),Actinidia05470(-1.76447446857),Actinidia02371(1.3791234794),Actinidia00420(-1.3310150698),Actinidia08448(-1.67741792065),Actinidia13890(1.23737996439),Actinidia06602(-1.3492715686),Actinidia00228(-1.03359229094),Actinidia29942(1.49981862978),Actinidia30242(1.41060988852),Actinidia36466(-1.38752947464),Actinidia20060(-1.13482352888),Actinidia14811(-1.06126815038),Act…	Actinidia00972(-1.07541331102),Actinidia05470(-1.76447446857),Actinidia02371(1.3791234794),Actinidia00420(-1.3310150698),Actinidia08448(-1.67741792065),Actinidia13890(1.23737996439),Actinidia06602(-1.3492715686),Actinidia00228(-1.03359229094),Actinidia29942(1.49981862978),Actinidia30242(1.41060988852),Actinidia36466(-1.38752947464),Actinidia20060(-1.13482352888),Actinidia14811(-1.06126815038),Act…
ko04320	Dorso-ventral axis formation	2/378	9/8713	0.0552172	0.329244	Actinidia39775(-1.90124721689),Actinidia17512(-1.1168713492)	Actinidia39775(-1.90124721689),Actinidia17512(-1.1168713492)
ko00904	Diterpenoid biosynthesis	5/378	48/8713	0.0557255	0.329244	Actinidia35173(1.0563914374),Actinidia08823(-1.91053981483),Actinidia20971(1.40034522972),Actinidia25866(1.744993967),Actinidia04588(-1.496865502)	Actinidia35173(1.0563914374),Actinidia08823(-1.91053981483),Actinidia20971(1.40034522972),Actinidia25866(1.744993967),Actinidia04588(-1.496865502)
ko04510	Focal adhesion	5/378	49/8713	0.0599522	0.341256	Actinidia05667(-2.08032725948),Actinidia15438(-1.38649268842),Actinidia39775(-1.90124721689),Actinidia17512(-1.1168713492),Actinidia05778(-1.00629684248)	Actinidia05667(-2.08032725948),Actinidia15438(-1.38649268842),Actinidia39775(-1.90124721689),Actinidia17512(-1.1168713492),Actinidia05778(-1.00629684248)
ko00500	Starch and sucrose metabolism	21/378	339/8713	0.0630587	0.341256	Actinidia22151(-1.22737601804),Actinidia01985(1.10036233449),Actinidia37220(-1.14773820991),Actinidia03409(1.2107616092),Actinidia10310(-1.18785091831),Actinidia35842(1.06767281964),Actinidia12379(-2.0994424779),Actinidia31784(1.42330873723),Actinidia28962(-3.31119285425),Actinidia12341(-1.31302492664),Actinidia08309(2.56876956571),Actinidia27320(-1.45783420848),Actinidia23274(1.92829026289),Acti…	Actinidia22151(-1.22737601804),Actinidia01985(1.10036233449),Actinidia37220(-1.14773820991),Actinidia03409(1.2107616092),Actinidia10310(-1.18785091831),Actinidia35842(1.06767281964),Actinidia12379(-2.0994424779),Actinidia31784(1.42330873723),Actinidia28962(-3.31119285425),Actinidia12341(-1.31302492664),Actinidia08309(2.56876956571),Actinidia27320(-1.45783420848),Actinidia23274(1.92829026289),Acti…
ko00906	Carotenoid biosynthesis	5/378	50/8713	0.0643565	0.341256	Actinidia17158(-1.0350936838),Actinidia01249(1.85322041077),Actinidia30277(-2.19071919693),Actinidia32791(1.95226849357),Actinidia22779(1.31833571714)	Actinidia17158(-1.0350936838),Actinidia01249(1.85322041077),Actinidia30277(-2.19071919693),Actinidia32791(1.95226849357),Actinidia22779(1.31833571714)
ko04725	Cholinergic synapse	2/378	10/8713	0.0670865	0.341256	Actinidia39775(-1.90124721689),Actinidia17512(-1.1168713492)	Actinidia39775(-1.90124721689),Actinidia17512(-1.1168713492)
ko00531	Glycosaminoglycan degradation	3/378	22/8713	0.0677438	0.341256	Actinidia34704(-1.27773689042),Actinidia38711(-1.09732545686),Actinidia32486(-2.43158224439)	Actinidia34704(-1.27773689042),Actinidia38711(-1.09732545686),Actinidia32486(-2.43158224439)
ko04972	Pancreatic secretion	5/378	51/8713	0.0689376	0.341256	Actinidia25368(-1.65945702452),Actinidia05667(-2.08032725948),Actinidia15438(-1.38649268842),Actinidia35600(-1.0668404355),Actinidia05778(-1.00629684248)	Actinidia25368(-1.65945702452),Actinidia05667(-2.08032725948),Actinidia15438(-1.38649268842),Actinidia35600(-1.0668404355),Actinidia05778(-1.00629684248)
ko00480	Glutathione metabolism	8/378	101/8713	0.0715374	0.344806	Actinidia17020(2.23650674376),Actinidia28439(-1.26862135339),Actinidia29772(-1.00635567219),Actinidia08873(-1.58970033516),Actinidia36807(-1.46587212501),Actinidia21103(-1.08106742497),Actinidia33123(-1.7512588856),Actinidia28772(-1.25243650201)	Actinidia17020(2.23650674376),Actinidia28439(-1.26862135339),Actinidia29772(-1.00635567219),Actinidia08873(-1.58970033516),Actinidia36807(-1.46587212501),Actinidia21103(-1.08106742497),Actinidia33123(-1.7512588856),Actinidia28772(-1.25243650201)
ko04726	Serotonergic synapse	2/378	11/8713	0.0797049	0.374323	Actinidia39775(-1.90124721689),Actinidia17512(-1.1168713492)	Actinidia39775(-1.90124721689),Actinidia17512(-1.1168713492)
ko04115	p53 signaling pathway	5/378	54/8713	0.0837301	0.383396	Actinidia18215(-1.25640220688),Actinidia20245(-1.16537997837),Actinidia17652(-1.16481048074),Actinidia08873(-1.58970033516),Actinidia36807(-1.46587212501)	Actinidia18215(-1.25640220688),Actinidia20245(-1.16537997837),Actinidia17652(-1.16481048074),Actinidia08873(-1.58970033516),Actinidia36807(-1.46587212501)
ko04113	Meiosis - yeast	9/378	123/8713	0.0861313	0.384772	Actinidia20332(-1.4098178478),Actinidia16720(-1.40009198962),Actinidia09397(-1.49659531168),Actinidia30679(-1.88392131816),Actinidia04038(-1.84864178638),Actinidia37902(-1.73587740295),Actinidia25846(-1.75956740572),Actinidia30574(-1.15275350411),Actinidia18698(-1.24782621683)	Actinidia20332(-1.4098178478),Actinidia16720(-1.40009198962),Actinidia09397(-1.49659531168),Actinidia30679(-1.88392131816),Actinidia04038(-1.84864178638),Actinidia37902(-1.73587740295),Actinidia25846(-1.75956740572),Actinidia30574(-1.15275350411),Actinidia18698(-1.24782621683)
ko04211	Longevity regulating pathway - mammal	7/378	89/8713	0.0910279	0.387069	Actinidia36514(-1.01543542142),Actinidia31649(-1.06649206587),Actinidia00991(-1.40279339935),Actinidia11500(1.37355720927),Actinidia26605(1.27100252126),Actinidia33301(1.3523695476),Actinidia40417(-1.25381315527)	Actinidia36514(-1.01543542142),Actinidia31649(-1.06649206587),Actinidia00991(-1.40279339935),Actinidia11500(1.37355720927),Actinidia26605(1.27100252126),Actinidia33301(1.3523695476),Actinidia40417(-1.25381315527)
ko04012	ErbB signaling pathway	3/378	25/8713	0.0921102	0.387069	Actinidia39775(-1.90124721689),Actinidia17512(-1.1168713492),Actinidia11500(1.37355720927)	Actinidia39775(-1.90124721689),Actinidia17512(-1.1168713492),Actinidia11500(1.37355720927)
ko04925	Aldosterone synthesis and secretion	2/378	12/8713	0.0929855	0.387069	Actinidia40054(-2.21029818449),Actinidia01847(-2.26187561616)	Actinidia40054(-2.21029818449),Actinidia01847(-2.26187561616)
ko03030	DNA replication	7/378	91/8713	0.099567	0.405255	Actinidia33951(-2.92732634276),Actinidia14753(-1.96254767934),Actinidia16720(-1.40009198962),Actinidia04822(-2.44421994977),Actinidia25846(-1.75956740572),Actinidia30574(-1.15275350411),Actinidia18150(-2.27028145208)	Actinidia33951(-2.92732634276),Actinidia14753(-1.96254767934),Actinidia16720(-1.40009198962),Actinidia04822(-2.44421994977),Actinidia25846(-1.75956740572),Actinidia30574(-1.15275350411),Actinidia18150(-2.27028145208)
ko04978	Mineral absorption	2/378	13/8713	0.106847	0.422939	Actinidia31097(-1.35789333878),Actinidia34715(-1.34871143834)	Actinidia31097(-1.35789333878),Actinidia34715(-1.34871143834)
ko00330	Arginine and proline metabolism	7/378	93/8713	0.10853	0.422939	Actinidia17020(2.23650674376),Actinidia00601(-2.02502729881),Actinidia36047(1.09004502049),Actinidia39173(-1.05161232672),Actinidia00576(1.79569560359),Actinidia36293(1.20175593779),Actinidia20472(1.14013565546)	Actinidia17020(2.23650674376),Actinidia00601(-2.02502729881),Actinidia36047(1.09004502049),Actinidia39173(-1.05161232672),Actinidia00576(1.79569560359),Actinidia36293(1.20175593779),Actinidia20472(1.14013565546)
ko00830	Retinol metabolism	2/378	14/8713	0.121215	0.437118	Actinidia35153(-1.11075328784),Actinidia29345(2.41689087967)	Actinidia35153(-1.11075328784),Actinidia29345(2.41689087967)
ko04666	Fc gamma R-mediated phagocytosis	7/378	96/8713	0.122752	0.437118	Actinidia05667(-2.08032725948),Actinidia15438(-1.38649268842),Actinidia07336(-1.52415673916),Actinidia39775(-1.90124721689),Actinidia17512(-1.1168713492),Actinidia11500(1.37355720927),Actinidia05778(-1.00629684248)	Actinidia05667(-2.08032725948),Actinidia15438(-1.38649268842),Actinidia07336(-1.52415673916),Actinidia39775(-1.90124721689),Actinidia17512(-1.1168713492),Actinidia11500(1.37355720927),Actinidia05778(-1.00629684248)
ko00520	Amino sugar and nucleotide sugar metabolism	12/378	190/8713	0.122992	0.437118	Actinidia01985(1.10036233449),Actinidia34704(-1.27773689042),Actinidia24171(-1.05551812432),Actinidia22991(1.12190832639),Actinidia33393(1.84746801336),Actinidia35842(1.06767281964),Actinidia12341(-1.31302492664),Actinidia27106(1.54124354589),Actinidia34610(1.50111441347),Actinidia02486(-1.33786610286),Actinidia04840(1.0675517715),Actinidia15350(-2.01368370228)	Actinidia01985(1.10036233449),Actinidia34704(-1.27773689042),Actinidia24171(-1.05551812432),Actinidia22991(1.12190832639),Actinidia33393(1.84746801336),Actinidia35842(1.06767281964),Actinidia12341(-1.31302492664),Actinidia27106(1.54124354589),Actinidia34610(1.50111441347),Actinidia02486(-1.33786610286),Actinidia04840(1.0675517715),Actinidia15350(-2.01368370228)
ko04010	MAPK signaling pathway	5/378	61/8713	0.124101	0.437118	Actinidia05667(-2.08032725948),Actinidia15438(-1.38649268842),Actinidia39775(-1.90124721689),Actinidia17512(-1.1168713492),Actinidia05778(-1.00629684248)	Actinidia05667(-2.08032725948),Actinidia15438(-1.38649268842),Actinidia39775(-1.90124721689),Actinidia17512(-1.1168713492),Actinidia05778(-1.00629684248)
ko04962	Vasopressin-regulated water reabsorption	5/378	61/8713	0.124101	0.437118	Actinidia25368(-1.65945702452),Actinidia24744(-1.51551158576),Actinidia05052(-2.08161293022),Actinidia35600(-1.0668404355),Actinidia20381(1.54060667051)	Actinidia25368(-1.65945702452),Actinidia24744(-1.51551158576),Actinidia05052(-2.08161293022),Actinidia35600(-1.0668404355),Actinidia20381(1.54060667051)
ko00640	Propanoate metabolism	5/378	62/8713	0.130496	0.446656	Actinidia14440(1.06617294809),Actinidia30974(-1.13707518895),Actinidia40296(-1.20208177933),Actinidia02117(2.05747577616),Actinidia07947(-1.02370767528)	Actinidia14440(1.06617294809),Actinidia30974(-1.13707518895),Actinidia40296(-1.20208177933),Actinidia02117(2.05747577616),Actinidia07947(-1.02370767528)
ko04917	Prolactin signaling pathway	2/378	15/8713	0.136019	0.446656	Actinidia39775(-1.90124721689),Actinidia17512(-1.1168713492)	Actinidia39775(-1.90124721689),Actinidia17512(-1.1168713492)
ko04270	Vascular smooth muscle contraction	3/378	30/8713	0.139278	0.446656	Actinidia29345(2.41689087967),Actinidia39775(-1.90124721689),Actinidia17512(-1.1168713492)	Actinidia29345(2.41689087967),Actinidia39775(-1.90124721689),Actinidia17512(-1.1168713492)
ko04144	Endocytosis	16/378	275/8713	0.142164	0.446656	Actinidia00617(1.35415678942),Actinidia25368(-1.65945702452),Actinidia25275(1.53674244656),Actinidia39679(1.53194257787),Actinidia32354(-1.06034960477),Actinidia14872(1.37442164093),Actinidia34062(-1.26239446264),Actinidia16813(-1.69362198176),Actinidia16639(1.19426182568),Actinidia10749(-1.50771473469),Actinidia07336(-1.52415673916),Actinidia20030(-1.64842496859),Actinidia06578(-1.07004151722),A…	Actinidia00617(1.35415678942),Actinidia25368(-1.65945702452),Actinidia25275(1.53674244656),Actinidia39679(1.53194257787),Actinidia32354(-1.06034960477),Actinidia14872(1.37442164093),Actinidia34062(-1.26239446264),Actinidia16813(-1.69362198176),Actinidia16639(1.19426182568),Actinidia10749(-1.50771473469),Actinidia07336(-1.52415673916),Actinidia20030(-1.64842496859),Actinidia06578(-1.07004151722),A…
ko00240	Pyrimidine metabolism	11/378	176/8713	0.142706	0.446656	Actinidia17402(2.08659294932),Actinidia09819(-1.30767195224),Actinidia28439(-1.26862135339),Actinidia05795(-1.82387915653),Actinidia08873(-1.58970033516),Actinidia36807(-1.46587212501),Actinidia22165(-1.09871898494),Actinidia30021(-1.79088175773),Actinidia30960(-1.40510361273),Actinidia09774(-1.02727952034),Actinidia12640(-1.08183652774)	Actinidia17402(2.08659294932),Actinidia09819(-1.30767195224),Actinidia28439(-1.26862135339),Actinidia05795(-1.82387915653),Actinidia08873(-1.58970033516),Actinidia36807(-1.46587212501),Actinidia22165(-1.09871898494),Actinidia30021(-1.79088175773),Actinidia30960(-1.40510361273),Actinidia09774(-1.02727952034),Actinidia12640(-1.08183652774)
ko04810	Regulation of actin cytoskeleton	7/378	100/8713	0.143114	0.446656	Actinidia05667(-2.08032725948),Actinidia15438(-1.38649268842),Actinidia07336(-1.52415673916),Actinidia39775(-1.90124721689),Actinidia17512(-1.1168713492),Actinidia39129(-1.09362160793),Actinidia05778(-1.00629684248)	Actinidia05667(-2.08032725948),Actinidia15438(-1.38649268842),Actinidia07336(-1.52415673916),Actinidia39775(-1.90124721689),Actinidia17512(-1.1168713492),Actinidia39129(-1.09362160793),Actinidia05778(-1.00629684248)
ko00982	Drug metabolism - cytochrome P450	4/378	47/8713	0.145491	0.446656	Actinidia32016(1.11675837643),Actinidia29772(-1.00635567219),Actinidia35153(-1.11075328784),Actinidia28772(-1.25243650201)	Actinidia32016(1.11675837643),Actinidia29772(-1.00635567219),Actinidia35153(-1.11075328784),Actinidia28772(-1.25243650201)
ko04723	Retrograde endocannabinoid signaling	3/378	31/8713	0.149538	0.446656	Actinidia32362(-1.26938088607),Actinidia37033(2.17135833764),Actinidia33199(-1.67582196126)	Actinidia32362(-1.26938088607),Actinidia37033(2.17135833764),Actinidia33199(-1.67582196126)
ko00603	Glycosphingolipid biosynthesis - globo series	2/378	16/8713	0.151196	0.446656	Actinidia34704(-1.27773689042),Actinidia34657(-1.11721747503)	Actinidia34704(-1.27773689042),Actinidia34657(-1.11721747503)
ko04668	TNF signaling pathway	2/378	16/8713	0.151196	0.446656	Actinidia39775(-1.90124721689),Actinidia17512(-1.1168713492)	Actinidia39775(-1.90124721689),Actinidia17512(-1.1168713492)
ko00100	Steroid biosynthesis	4/378	48/8713	0.153651	0.446705	Actinidia29979(-2.03859862898),Actinidia19287(1.59161141204),Actinidia36187(-2.40803768552),Actinidia22112(-1.31639119585)	Actinidia29979(-2.03859862898),Actinidia19287(1.59161141204),Actinidia36187(-2.40803768552),Actinidia22112(-1.31639119585)
ko04550	Signaling pathways regulating pluripotency of stem cells	2/378	17/8713	0.166684	0.477022	Actinidia39775(-1.90124721689),Actinidia17512(-1.1168713492)	Actinidia39775(-1.90124721689),Actinidia17512(-1.1168713492)
ko00910	Nitrogen metabolism	4/378	50/8713	0.170469	0.48035	Actinidia12947(-2.53151173569),Actinidia08165(-1.01471277061),Actinidia19317(1.84379166603),Actinidia39199(-1.83949474277)	Actinidia12947(-2.53151173569),Actinidia08165(-1.01471277061),Actinidia19317(1.84379166603),Actinidia39199(-1.83949474277)
ko00920	Sulfur metabolism	4/378	52/8713	0.187895	0.511622	Actinidia27165(-1.17618486793),Actinidia27122(-1.44267421285),Actinidia27123(-1.25505507146),Actinidia26905(-1.09660399607)	Actinidia27165(-1.17618486793),Actinidia27122(-1.44267421285),Actinidia27123(-1.25505507146),Actinidia26905(-1.09660399607)
ko04920	Adipocytokine signaling pathway	4/378	52/8713	0.187895	0.511622	Actinidia20230(-1.30262843514),Actinidia00991(-1.40279339935),Actinidia26605(1.27100252126),Actinidia33301(1.3523695476)	Actinidia20230(-1.30262843514),Actinidia00991(-1.40279339935),Actinidia26605(1.27100252126),Actinidia33301(1.3523695476)
ko00073	Cutin, suberine and wax biosynthesis	3/378	35/8713	0.19274	0.511622	Actinidia37089(-1.16592308891),Actinidia35879(-1.43521795339),Actinidia27378(-1.34991534703)	Actinidia37089(-1.16592308891),Actinidia35879(-1.43521795339),Actinidia27378(-1.34991534703)
ko04540	Gap junction	3/378	35/8713	0.19274	0.511622	Actinidia19597(-1.10836190566),Actinidia39775(-1.90124721689),Actinidia17512(-1.1168713492)	Actinidia19597(-1.10836190566),Actinidia39775(-1.90124721689),Actinidia17512(-1.1168713492)
ko03320	PPAR signaling pathway	4/378	53/8713	0.196814	0.514973	Actinidia20230(-1.30262843514),Actinidia14738(-1.23140057385),Actinidia29345(2.41689087967),Actinidia39913(-1.76421904196)	Actinidia20230(-1.30262843514),Actinidia14738(-1.23140057385),Actinidia29345(2.41689087967),Actinidia39913(-1.76421904196)
ko04921	Oxytocin signaling pathway	5/378	72/8713	0.201781	0.520533	Actinidia40054(-2.21029818449),Actinidia00991(-1.40279339935),Actinidia39775(-1.90124721689),Actinidia17512(-1.1168713492),Actinidia01847(-2.26187561616)	Actinidia40054(-2.21029818449),Actinidia00991(-1.40279339935),Actinidia39775(-1.90124721689),Actinidia17512(-1.1168713492),Actinidia01847(-2.26187561616)
ko00590	Arachidonic acid metabolism	2/378	20/8713	0.214485	0.545621	Actinidia21103(-1.08106742497),Actinidia29345(2.41689087967)	Actinidia21103(-1.08106742497),Actinidia29345(2.41689087967)
ko00960	Tropane, piperidine and pyridine alkaloid biosynthesis	3/378	38/8713	0.226925	0.561663	Actinidia27167(1.12842706056),Actinidia11010(2.78258877096),Actinidia04312(-1.09930652804)	Actinidia27167(1.12842706056),Actinidia11010(2.78258877096),Actinidia04312(-1.09930652804)
ko00980	Metabolism of xenobiotics by cytochrome P450	3/378	38/8713	0.226925	0.561663	Actinidia29772(-1.00635567219),Actinidia35153(-1.11075328784),Actinidia28772(-1.25243650201)	Actinidia29772(-1.00635567219),Actinidia35153(-1.11075328784),Actinidia28772(-1.25243650201)
ko00061	Fatty acid biosynthesis	6/378	95/8713	0.230103	0.561935	Actinidia20230(-1.30262843514),Actinidia38578(-1.16893177448),Actinidia07947(-1.02370767528),Actinidia17267(-1.08056940864),Actinidia25759(-1.07351696121),Actinidia07449(-1.36186920581)	Actinidia20230(-1.30262843514),Actinidia38578(-1.16893177448),Actinidia07947(-1.02370767528),Actinidia17267(-1.08056940864),Actinidia25759(-1.07351696121),Actinidia07449(-1.36186920581)
ko04014	Ras signaling pathway	5/378	76/8713	0.233378	0.562435	Actinidia05667(-2.08032725948),Actinidia15438(-1.38649268842),Actinidia39775(-1.90124721689),Actinidia17512(-1.1168713492),Actinidia05778(-1.00629684248)	Actinidia05667(-2.08032725948),Actinidia15438(-1.38649268842),Actinidia39775(-1.90124721689),Actinidia17512(-1.1168713492),Actinidia05778(-1.00629684248)
ko00780	Biotin metabolism	3/378	39/8713	0.23857	0.567481	Actinidia38578(-1.16893177448),Actinidia17267(-1.08056940864),Actinidia25759(-1.07351696121)	Actinidia38578(-1.16893177448),Actinidia17267(-1.08056940864),Actinidia25759(-1.07351696121)
ko04730	Long-term depression	2/378	22/8713	0.247004	0.580009	Actinidia39775(-1.90124721689),Actinidia17512(-1.1168713492)	Actinidia39775(-1.90124721689),Actinidia17512(-1.1168713492)
ko04151	PI3K-Akt signaling pathway	10/378	180/8713	0.255144	0.59154	Actinidia20332(-1.4098178478),Actinidia05667(-2.08032725948),Actinidia15438(-1.38649268842),Actinidia18215(-1.25640220688),Actinidia09397(-1.49659531168),Actinidia00991(-1.40279339935),Actinidia39775(-1.90124721689),Actinidia17512(-1.1168713492),Actinidia11500(1.37355720927),Actinidia05778(-1.00629684248)	Actinidia20332(-1.4098178478),Actinidia05667(-2.08032725948),Actinidia15438(-1.38649268842),Actinidia18215(-1.25640220688),Actinidia09397(-1.49659531168),Actinidia00991(-1.40279339935),Actinidia39775(-1.90124721689),Actinidia17512(-1.1168713492),Actinidia11500(1.37355720927),Actinidia05778(-1.00629684248)
ko00604	Glycosphingolipid biosynthesis - ganglio series	1/378	7/8713	0.266977	0.60369	Actinidia34704(-1.27773689042)	Actinidia34704(-1.27773689042)
ko00626	Naphthalene degradation	1/378	7/8713	0.266977	0.60369	Actinidia35153(-1.11075328784)	Actinidia35153(-1.11075328784)
ko04068	FoxO signaling pathway	6/378	102/8713	0.281489	0.628742	Actinidia18215(-1.25640220688),Actinidia05090(-1.05031261243),Actinidia31649(-1.06649206587),Actinidia00991(-1.40279339935),Actinidia39775(-1.90124721689),Actinidia17512(-1.1168713492)	Actinidia18215(-1.25640220688),Actinidia05090(-1.05031261243),Actinidia31649(-1.06649206587),Actinidia00991(-1.40279339935),Actinidia39775(-1.90124721689),Actinidia17512(-1.1168713492)
ko00253	Tetracycline biosynthesis	1/378	8/8713	0.298803	0.657343	Actinidia07947(-1.02370767528)	Actinidia07947(-1.02370767528)
ko04140	Regulation of autophagy	4/378	64/8713	0.301471	0.657343	Actinidia06267(1.5145078687),Actinidia05090(-1.05031261243),Actinidia00991(-1.40279339935),Actinidia40417(-1.25381315527)	Actinidia06267(1.5145078687),Actinidia05090(-1.05031261243),Actinidia00991(-1.40279339935),Actinidia40417(-1.25381315527)
ko00350	Tyrosine metabolism	4/378	65/8713	0.311368	0.666819	Actinidia27167(1.12842706056),Actinidia35153(-1.11075328784),Actinidia11010(2.78258877096),Actinidia04312(-1.09930652804)	Actinidia27167(1.12842706056),Actinidia35153(-1.11075328784),Actinidia11010(2.78258877096),Actinidia04312(-1.09930652804)
ko04071	Sphingolipid signaling pathway	7/378	127/8713	0.313099	0.666819	Actinidia20332(-1.4098178478),Actinidia05667(-2.08032725948),Actinidia15438(-1.38649268842),Actinidia09397(-1.49659531168),Actinidia39775(-1.90124721689),Actinidia17512(-1.1168713492),Actinidia05778(-1.00629684248)	Actinidia20332(-1.4098178478),Actinidia05667(-2.08032725948),Actinidia15438(-1.38649268842),Actinidia09397(-1.49659531168),Actinidia39775(-1.90124721689),Actinidia17512(-1.1168713492),Actinidia05778(-1.00629684248)
ko04212	Longevity regulating pathway - worm	6/378	107/8713	0.319643	0.668347	Actinidia32231(-1.40355841651),Actinidia37089(-1.16592308891),Actinidia35879(-1.43521795339),Actinidia05090(-1.05031261243),Actinidia31649(-1.06649206587),Actinidia11500(1.37355720927)	Actinidia32231(-1.40355841651),Actinidia37089(-1.16592308891),Actinidia35879(-1.43521795339),Actinidia05090(-1.05031261243),Actinidia31649(-1.06649206587),Actinidia11500(1.37355720927)
ko04152	AMPK signaling pathway	9/378	171/8713	0.324208	0.668347	Actinidia20332(-1.4098178478),Actinidia09397(-1.49659531168),Actinidia08266(-1.75721227728),Actinidia00991(-1.40279339935),Actinidia18823(-1.02375413798),Actinidia11500(1.37355720927),Actinidia13285(-1.47758824681),Actinidia26605(1.27100252126),Actinidia33301(1.3523695476)	Actinidia20332(-1.4098178478),Actinidia09397(-1.49659531168),Actinidia08266(-1.75721227728),Actinidia00991(-1.40279339935),Actinidia18823(-1.02375413798),Actinidia11500(1.37355720927),Actinidia13285(-1.47758824681),Actinidia26605(1.27100252126),Actinidia33301(1.3523695476)
ko04024	cAMP signaling pathway	5/378	87/8713	0.325891	0.668347	Actinidia05667(-2.08032725948),Actinidia15438(-1.38649268842),Actinidia39775(-1.90124721689),Actinidia17512(-1.1168713492),Actinidia05778(-1.00629684248)	Actinidia05667(-2.08032725948),Actinidia15438(-1.38649268842),Actinidia39775(-1.90124721689),Actinidia17512(-1.1168713492),Actinidia05778(-1.00629684248)
ko00511	Other glycan degradation	2/378	27/8713	0.328412	0.668347	Actinidia34704(-1.27773689042),Actinidia34394(-1.48717813406)	Actinidia34704(-1.27773689042),Actinidia34394(-1.48717813406)
ko04213	Longevity regulating pathway - multiple species	5/378	89/8713	0.343226	0.685807	Actinidia31649(-1.06649206587),Actinidia00991(-1.40279339935),Actinidia11500(1.37355720927),Actinidia40417(-1.25381315527),Actinidia00056(1.0616017985)	Actinidia31649(-1.06649206587),Actinidia00991(-1.40279339935),Actinidia11500(1.37355720927),Actinidia40417(-1.25381315527),Actinidia00056(1.0616017985)
ko04660	T cell receptor signaling pathway	2/378	28/8713	0.34448	0.685807	Actinidia39775(-1.90124721689),Actinidia17512(-1.1168713492)	Actinidia39775(-1.90124721689),Actinidia17512(-1.1168713492)
ko04110	Cell cycle	11/378	219/8713	0.352507	0.690951	Actinidia33951(-2.92732634276),Actinidia18215(-1.25640220688),Actinidia16720(-1.40009198962),Actinidia30679(-1.88392131816),Actinidia04038(-1.84864178638),Actinidia08266(-1.75721227728),Actinidia37902(-1.73587740295),Actinidia25846(-1.75956740572),Actinidia13285(-1.47758824681),Actinidia30574(-1.15275350411),Actinidia18698(-1.24782621683)	Actinidia33951(-2.92732634276),Actinidia18215(-1.25640220688),Actinidia16720(-1.40009198962),Actinidia30679(-1.88392131816),Actinidia04038(-1.84864178638),Actinidia08266(-1.75721227728),Actinidia37902(-1.73587740295),Actinidia25846(-1.75956740572),Actinidia13285(-1.47758824681),Actinidia30574(-1.15275350411),Actinidia18698(-1.24782621683)
ko00062	Fatty acid elongation	3/378	49/8713	0.35811	0.690951	Actinidia13265(1.90514356433),Actinidia37255(-1.30900380875),Actinidia14628(1.34858575399)	Actinidia13265(1.90514356433),Actinidia37255(-1.30900380875),Actinidia14628(1.34858575399)
ko00902	Monoterpenoid biosynthesis	1/378	10/8713	0.358381	0.690951	Actinidia20932(-1.29196100838)	Actinidia20932(-1.29196100838)
ko04727	GABAergic synapse	3/378	52/8713	0.393908	0.749388	Actinidia05090(-1.05031261243),Actinidia37033(2.17135833764),Actinidia33199(-1.67582196126)	Actinidia05090(-1.05031261243),Actinidia37033(2.17135833764),Actinidia33199(-1.67582196126)
ko04146	Peroxisome	7/378	139/8713	0.398626	0.749388	Actinidia37089(-1.16592308891),Actinidia20230(-1.30262843514),Actinidia35879(-1.43521795339),Actinidia15729(-1.09272737616),Actinidia22261(1.35343737303),Actinidia31649(-1.06649206587),Actinidia00056(1.0616017985)	Actinidia37089(-1.16592308891),Actinidia20230(-1.30262843514),Actinidia35879(-1.43521795339),Actinidia15729(-1.09272737616),Actinidia22261(1.35343737303),Actinidia31649(-1.06649206587),Actinidia00056(1.0616017985)
ko03460	Fanconi anemia pathway	4/378	74/8713	0.400966	0.749388	Actinidia14753(-1.96254767934),Actinidia18303(-2.13710025487),Actinidia04822(-2.44421994977),Actinidia18150(-2.27028145208)	Actinidia14753(-1.96254767934),Actinidia18303(-2.13710025487),Actinidia04822(-2.44421994977),Actinidia18150(-2.27028145208)
ko00340	Histidine metabolism	2/378	32/8713	0.407305	0.753547	Actinidia01150(-2.10938236325),Actinidia04312(-1.09930652804)	Actinidia01150(-2.10938236325),Actinidia04312(-1.09930652804)
ko01220	Degradation of aromatic compounds	1/378	12/8713	0.412909	0.754488	Actinidia35153(-1.11075328784)	Actinidia35153(-1.11075328784)
ko04111	Cell cycle - yeast	8/378	165/8713	0.425523	0.754488	Actinidia16720(-1.40009198962),Actinidia30679(-1.88392131816),Actinidia04038(-1.84864178638),Actinidia37902(-1.73587740295),Actinidia39665(1.00820386169),Actinidia25846(-1.75956740572),Actinidia30574(-1.15275350411),Actinidia18698(-1.24782621683)	Actinidia16720(-1.40009198962),Actinidia30679(-1.88392131816),Actinidia04038(-1.84864178638),Actinidia37902(-1.73587740295),Actinidia39665(1.00820386169),Actinidia25846(-1.75956740572),Actinidia30574(-1.15275350411),Actinidia18698(-1.24782621683)
ko03430	Mismatch repair	4/378	77/8713	0.43054	0.754488	Actinidia33951(-2.92732634276),Actinidia14753(-1.96254767934),Actinidia04822(-2.44421994977),Actinidia18150(-2.27028145208)	Actinidia33951(-2.92732634276),Actinidia14753(-1.96254767934),Actinidia04822(-2.44421994977),Actinidia18150(-2.27028145208)
ko04915	Estrogen signaling pathway	2/378	34/8713	0.437624	0.754488	Actinidia39775(-1.90124721689),Actinidia17512(-1.1168713492)	Actinidia39775(-1.90124721689),Actinidia17512(-1.1168713492)
ko00540	Lipopolysaccharide biosynthesis	1/378	13/8713	0.438414	0.754488	Actinidia07391(-1.85063029993)	Actinidia07391(-1.85063029993)
ko00627	Aminobenzoate degradation	1/378	13/8713	0.438414	0.754488	Actinidia00601(-2.02502729881)	Actinidia00601(-2.02502729881)
ko04923	Regulation of lipolysis in adipocyte	1/378	13/8713	0.438414	0.754488	Actinidia32362(-1.26938088607)	Actinidia32362(-1.26938088607)
ko04520	Adherens junction	3/378	56/8713	0.440768	0.754488	Actinidia05667(-2.08032725948),Actinidia15438(-1.38649268842),Actinidia05778(-1.00629684248)	Actinidia05667(-2.08032725948),Actinidia15438(-1.38649268842),Actinidia05778(-1.00629684248)
ko00360	Phenylalanine metabolism	4/378	80/8713	0.459717	0.779144	Actinidia27167(1.12842706056),Actinidia00601(-2.02502729881),Actinidia11010(2.78258877096),Actinidia04312(-1.09930652804)	Actinidia27167(1.12842706056),Actinidia00601(-2.02502729881),Actinidia11010(2.78258877096),Actinidia04312(-1.09930652804)
ko04360	Axon guidance	3/378	58/8713	0.46368	0.779144	Actinidia05667(-2.08032725948),Actinidia15438(-1.38649268842),Actinidia05778(-1.00629684248)	Actinidia05667(-2.08032725948),Actinidia15438(-1.38649268842),Actinidia05778(-1.00629684248)
ko00130	Ubiquinone and other terpenoid-quinone biosynthesis	3/378	59/8713	0.474983	0.787356	Actinidia35954(-1.11688994145),Actinidia34215(-1.01645865753),Actinidia11010(2.78258877096)	Actinidia35954(-1.11688994145),Actinidia34215(-1.01645865753),Actinidia11010(2.78258877096)
ko04022	cGMP - PKG signaling pathway	4/378	82/8713	0.478883	0.787356	Actinidia23571(1.1086637193),Actinidia39775(-1.90124721689),Actinidia17512(-1.1168713492),Actinidia37655(-1.28608978805)	Actinidia23571(1.1086637193),Actinidia39775(-1.90124721689),Actinidia17512(-1.1168713492),Actinidia37655(-1.28608978805)
ko04916	Melanogenesis	2/378	37/8713	0.481464	0.787356	Actinidia39775(-1.90124721689),Actinidia17512(-1.1168713492)	Actinidia39775(-1.90124721689),Actinidia17512(-1.1168713492)
ko00950	Isoquinoline alkaloid biosynthesis	2/378	38/8713	0.495605	0.803309	Actinidia27167(1.12842706056),Actinidia11010(2.78258877096)	Actinidia27167(1.12842706056),Actinidia11010(2.78258877096)
ko04210	Apoptosis	3/378	62/8713	0.508206	0.809856	Actinidia19597(-1.10836190566),Actinidia39775(-1.90124721689),Actinidia17512(-1.1168713492)	Actinidia19597(-1.10836190566),Actinidia39775(-1.90124721689),Actinidia17512(-1.1168713492)
ko00643	Styrene degradation	1/378	16/8713	0.508487	0.809856	Actinidia00601(-2.02502729881)	Actinidia00601(-2.02502729881)
ko04114	Oocyte meiosis	8/378	180/8713	0.52381	0.827068	Actinidia20332(-1.4098178478),Actinidia18215(-1.25640220688),Actinidia09397(-1.49659531168),Actinidia30679(-1.88392131816),Actinidia37902(-1.73587740295),Actinidia39775(-1.90124721689),Actinidia17512(-1.1168713492),Actinidia18698(-1.24782621683)	Actinidia20332(-1.4098178478),Actinidia18215(-1.25640220688),Actinidia09397(-1.49659531168),Actinidia30679(-1.88392131816),Actinidia37902(-1.73587740295),Actinidia39775(-1.90124721689),Actinidia17512(-1.1168713492),Actinidia18698(-1.24782621683)
ko01212	Fatty acid metabolism	6/378	135/8713	0.535243	0.830796	Actinidia20230(-1.30262843514),Actinidia38578(-1.16893177448),Actinidia07947(-1.02370767528),Actinidia17267(-1.08056940864),Actinidia25759(-1.07351696121),Actinidia07449(-1.36186920581)	Actinidia20230(-1.30262843514),Actinidia38578(-1.16893177448),Actinidia07947(-1.02370767528),Actinidia17267(-1.08056940864),Actinidia25759(-1.07351696121),Actinidia07449(-1.36186920581)
ko04310	Wnt signaling pathway	6/378	135/8713	0.535243	0.830796	Actinidia05667(-2.08032725948),Actinidia15438(-1.38649268842),Actinidia20245(-1.16537997837),Actinidia17652(-1.16481048074),Actinidia39574(-1.18136665011),Actinidia05778(-1.00629684248)	Actinidia05667(-2.08032725948),Actinidia15438(-1.38649268842),Actinidia20245(-1.16537997837),Actinidia17652(-1.16481048074),Actinidia39574(-1.18136665011),Actinidia05778(-1.00629684248)
ko03410	Base excision repair	3/378	66/8713	0.550731	0.842254	Actinidia33951(-2.92732634276),Actinidia38323(-1.14873816612),Actinidia24042(-1.44101362142)	Actinidia33951(-2.92732634276),Actinidia38323(-1.14873816612),Actinidia24042(-1.44101362142)
ko04150	mTOR signaling pathway	5/378	114/8713	0.554735	0.842254	Actinidia19977(-1.04774676487),Actinidia00991(-1.40279339935),Actinidia39775(-1.90124721689),Actinidia17512(-1.1168713492),Actinidia11500(1.37355720927)	Actinidia19977(-1.04774676487),Actinidia00991(-1.40279339935),Actinidia39775(-1.90124721689),Actinidia17512(-1.1168713492),Actinidia11500(1.37355720927)
ko04020	Calcium signaling pathway	3/378	67/8713	0.561019	0.842254	Actinidia23571(1.1086637193),Actinidia33926(-1.12806518767),Actinidia37655(-1.28608978805)	Actinidia23571(1.1086637193),Actinidia33926(-1.12806518767),Actinidia37655(-1.28608978805)
ko04072	Phospholipase D signaling pathway	3/378	67/8713	0.561019	0.842254	Actinidia20057(1.06772421629),Actinidia39775(-1.90124721689),Actinidia17512(-1.1168713492)	Actinidia20057(1.06772421629),Actinidia39775(-1.90124721689),Actinidia17512(-1.1168713492)
ko04392	Hippo signaling pathway - multiple species	1/378	19/8713	0.569837	0.845512	Actinidia39665(1.00820386169)	Actinidia39665(1.00820386169)
ko00564	Glycerophospholipid metabolism	7/378	164/8713	0.572421	0.845512	Actinidia20057(1.06772421629),Actinidia22366(-1.70488503827),Actinidia35126(-1.67251307857),Actinidia04722(-1.25697769499),Actinidia08813(-2.28872613971),Actinidia09303(-1.45530645624),Actinidia21377(2.31036871838)	Actinidia20057(1.06772421629),Actinidia22366(-1.70488503827),Actinidia35126(-1.67251307857),Actinidia04722(-1.25697769499),Actinidia08813(-2.28872613971),Actinidia09303(-1.45530645624),Actinidia21377(2.31036871838)
ko04973	Carbohydrate digestion and absorption	1/378	20/8713	0.58854	0.862366	Actinidia23274(1.92829026289)	Actinidia23274(1.92829026289)
ko00625	Chloroalkane and chloroalkene degradation	1/378	21/8713	0.606432	0.866709	Actinidia35153(-1.11075328784)	Actinidia35153(-1.11075328784)
ko00053	Ascorbate and aldarate metabolism	3/378	72/8713	0.610263	0.866709	Actinidia01985(1.10036233449),Actinidia33123(-1.7512588856),Actinidia04840(1.0675517715)	Actinidia01985(1.10036233449),Actinidia33123(-1.7512588856),Actinidia04840(1.0675517715)
ko03022	Basal transcription factors	3/378	73/8713	0.619658	0.866709	Actinidia21415(-1.07123578027),Actinidia03570(-1.04488947494),Actinidia10788(-1.11425265162)	Actinidia21415(-1.07123578027),Actinidia03570(-1.04488947494),Actinidia10788(-1.11425265162)
ko04912	GnRH signaling pathway	2/378	48/8713	0.622828	0.866709	Actinidia39775(-1.90124721689),Actinidia17512(-1.1168713492)	Actinidia39775(-1.90124721689),Actinidia17512(-1.1168713492)
ko04622	RIG-I-like receptor signaling pathway	1/378	22/8713	0.623547	0.866709	Actinidia40417(-1.25381315527)	Actinidia40417(-1.25381315527)
ko03010	Ribosome	16/378	390/8713	0.629163	0.866709	Actinidia18242(-1.37752277543),Actinidia05410(-1.49995862518),Actinidia05432(-1.15678118775),Actinidia29667(-1.09641666296),Actinidia39568(-1.08439081635),Actinidia06992(-1.58522659855),Actinidia38798(-1.13591974777),Actinidia22115(-1.0366265743),Actinidia31400(-1.03377032765),Actinidia03511(-1.15220401287),Actinidia28864(-1.18914084696),Actinidia29211(-1.25265462904),Actinidia09018(-1.2964967133…	Actinidia18242(-1.37752277543),Actinidia05410(-1.49995862518),Actinidia05432(-1.15678118775),Actinidia29667(-1.09641666296),Actinidia39568(-1.08439081635),Actinidia06992(-1.58522659855),Actinidia38798(-1.13591974777),Actinidia22115(-1.0366265743),Actinidia31400(-1.03377032765),Actinidia03511(-1.15220401287),Actinidia28864(-1.18914084696),Actinidia29211(-1.25265462904),Actinidia09018(-1.2964967133…
ko00561	Glycerolipid metabolism	5/378	124/8713	0.629913	0.866709	Actinidia20057(1.06772421629),Actinidia34657(-1.11721747503),Actinidia32362(-1.26938088607),Actinidia27855(-1.11130215168),Actinidia21377(2.31036871838)	Actinidia20057(1.06772421629),Actinidia34657(-1.11721747503),Actinidia32362(-1.26938088607),Actinidia27855(-1.11130215168),Actinidia21377(2.31036871838)
ko04142	Lysosome	5/378	124/8713	0.629913	0.866709	Actinidia34704(-1.27773689042),Actinidia38424(-1.55884502541),Actinidia36187(-2.40803768552),Actinidia25666(-1.13272743876),Actinidia32486(-2.43158224439)	Actinidia34704(-1.27773689042),Actinidia38424(-1.55884502541),Actinidia36187(-2.40803768552),Actinidia25666(-1.13272743876),Actinidia32486(-2.43158224439)
ko04961	Endocrine and other factor-regulated calcium reabsorption	2/378	49/8713	0.634092	0.866709	Actinidia25368(-1.65945702452),Actinidia35600(-1.0668404355)	Actinidia25368(-1.65945702452),Actinidia35600(-1.0668404355)
ko04750	Inflammatory mediator regulation of TRP channels	1/378	23/8713	0.63992	0.868196	Actinidia29345(2.41689087967)	Actinidia29345(2.41689087967)
ko00071	Fatty acid degradation	3/378	77/8713	0.655684	0.883041	Actinidia20230(-1.30262843514),Actinidia35153(-1.11075328784),Actinidia29345(2.41689087967)	Actinidia20230(-1.30262843514),Actinidia35153(-1.11075328784),Actinidia29345(2.41689087967)
ko00908	Zeatin biosynthesis	1/378	25/8713	0.670566	0.885463	Actinidia14899(1.38653380498)	Actinidia14899(1.38653380498)
ko00909	Sesquiterpenoid and triterpenoid biosynthesis	1/378	25/8713	0.670566	0.885463	Actinidia19287(1.59161141204)	Actinidia19287(1.59161141204)
ko00310	Lysine degradation	2/378	53/8713	0.676526	0.885463	Actinidia11862(-1.12302156761),Actinidia22261(1.35343737303)	Actinidia11862(-1.12302156761),Actinidia22261(1.35343737303)
ko00730	Thiamine metabolism	1/378	26/8713	0.6849	0.885463	Actinidia06507(-1.13380563248)	Actinidia06507(-1.13380563248)
ko04918	Thyroid hormone synthesis	1/378	26/8713	0.6849	0.885463	Actinidia21103(-1.08106742497)	Actinidia21103(-1.08106742497)
ko04720	Long-term potentiation	2/378	54/8713	0.686488	0.885463	Actinidia39775(-1.90124721689),Actinidia17512(-1.1168713492)	Actinidia39775(-1.90124721689),Actinidia17512(-1.1168713492)
ko04260	Cardiac muscle contraction	1/378	27/8713	0.698611	0.894798	Actinidia37081(-1.15308237106)	Actinidia37081(-1.15308237106)
ko00790	Folate biosynthesis	1/378	28/8713	0.711727	0.903511	Actinidia07059(-1.40920876039)	Actinidia07059(-1.40920876039)
ko03440	Homologous recombination	3/378	85/8713	0.720213	0.903511	Actinidia14753(-1.96254767934),Actinidia04822(-2.44421994977),Actinidia18150(-2.27028145208)	Actinidia14753(-1.96254767934),Actinidia04822(-2.44421994977),Actinidia18150(-2.27028145208)
ko04919	Thyroid hormone signaling pathway	3/378	85/8713	0.720213	0.903511	Actinidia33926(-1.12806518767),Actinidia39775(-1.90124721689),Actinidia17512(-1.1168713492)	Actinidia33926(-1.12806518767),Actinidia39775(-1.90124721689),Actinidia17512(-1.1168713492)
ko03060	Protein export	3/378	88/8713	0.741859	0.906613	Actinidia13919(-1.33259323569),Actinidia05715(-1.02920677455),Actinidia21168(-1.0978167445)	Actinidia13919(-1.33259323569),Actinidia05715(-1.02920677455),Actinidia21168(-1.0978167445)
ko03420	Nucleotide excision repair	4/378	116/8713	0.747608	0.906613	Actinidia33951(-2.92732634276),Actinidia14753(-1.96254767934),Actinidia04822(-2.44421994977),Actinidia18150(-2.27028145208)	Actinidia33951(-2.92732634276),Actinidia14753(-1.96254767934),Actinidia04822(-2.44421994977),Actinidia18150(-2.27028145208)
ko04120	Ubiquitin mediated proteolysis	9/378	247/8713	0.751281	0.906613	Actinidia20245(-1.16537997837),Actinidia17652(-1.16481048074),Actinidia36830(-1.07396503147),Actinidia37861(-1.00078603845),Actinidia31146(-1.18511292784),Actinidia06933(-1.05840564427),Actinidia16354(-1.28386369041),Actinidia25561(-1.01648214008),Actinidia18698(-1.24782621683)	Actinidia20245(-1.16537997837),Actinidia17652(-1.16481048074),Actinidia36830(-1.07396503147),Actinidia37861(-1.00078603845),Actinidia31146(-1.18511292784),Actinidia06933(-1.05840564427),Actinidia16354(-1.28386369041),Actinidia25561(-1.01648214008),Actinidia18698(-1.24782621683)
ko00380	Tryptophan metabolism	2/378	64/8713	0.772785	0.906613	Actinidia13309(-1.26383813249),Actinidia00601(-2.02502729881)	Actinidia13309(-1.26383813249),Actinidia00601(-2.02502729881)
ko04112	Cell cycle - Caulobacter	1/378	34/8713	0.779293	0.906613	Actinidia07929(-1.13287581089)	Actinidia07929(-1.13287581089)
ko04910	Insulin signaling pathway	5/378	150/8713	0.785754	0.906613	Actinidia00991(-1.40279339935),Actinidia39775(-1.90124721689),Actinidia17512(-1.1168713492),Actinidia11500(1.37355720927),Actinidia19744(1.46524776414)	Actinidia00991(-1.40279339935),Actinidia39775(-1.90124721689),Actinidia17512(-1.1168713492),Actinidia11500(1.37355720927),Actinidia19744(1.46524776414)
ko01040	Biosynthesis of unsaturated fatty acids	1/378	36/8713	0.7981	0.906613	Actinidia25759(-1.07351696121)	Actinidia25759(-1.07351696121)
ko00513	Various types of N-glycan biosynthesis	2/378	68/8713	0.801061	0.906613	Actinidia34704(-1.27773689042),Actinidia20576(1.48577564501)	Actinidia34704(-1.27773689042),Actinidia20576(1.48577564501)
ko04066	HIF-1 signaling pathway	3/378	98/8713	0.804499	0.906613	Actinidia39775(-1.90124721689),Actinidia17512(-1.1168713492),Actinidia11500(1.37355720927)	Actinidia39775(-1.90124721689),Actinidia17512(-1.1168713492),Actinidia11500(1.37355720927)
ko00983	Drug metabolism - other enzymes	1/378	37/8713	0.806896	0.906613	Actinidia09774(-1.02727952034)	Actinidia09774(-1.02727952034)
ko00860	Porphyrin and chlorophyll metabolism	2/378	69/8713	0.807625	0.906613	Actinidia29647(1.07276253828),Actinidia27592(1.06527865965)	Actinidia29647(1.07276253828),Actinidia27592(1.06527865965)
ko00190	Oxidative phosphorylation	7/378	209/8713	0.808588	0.906613	Actinidia29267(-1.03520691252),Actinidia37081(-1.15308237106),Actinidia00062(-1.2565740582),Actinidia19977(-1.04774676487),Actinidia21554(-1.08571406125),Actinidia21610(-1.0703717903),Actinidia28012(-1.01440776765)	Actinidia29267(-1.03520691252),Actinidia37081(-1.15308237106),Actinidia00062(-1.2565740582),Actinidia19977(-1.04774676487),Actinidia21554(-1.08571406125),Actinidia21610(-1.0703717903),Actinidia28012(-1.01440776765)
ko04976	Bile secretion	2/378	70/8713	0.813996	0.906613	Actinidia20072(-2.17140450666),Actinidia22706(-1.0128213839)	Actinidia20072(-2.17140450666),Actinidia22706(-1.0128213839)
ko04145	Phagosome	5/378	158/8713	0.821935	0.906613	Actinidia05667(-2.08032725948),Actinidia15438(-1.38649268842),Actinidia19597(-1.10836190566),Actinidia19977(-1.04774676487),Actinidia05778(-1.00629684248)	Actinidia05667(-2.08032725948),Actinidia15438(-1.38649268842),Actinidia19597(-1.10836190566),Actinidia19977(-1.04774676487),Actinidia05778(-1.00629684248)
ko00410	beta-Alanine metabolism	2/378	72/8713	0.826175	0.906613	Actinidia27167(1.12842706056),Actinidia30974(-1.13707518895)	Actinidia27167(1.12842706056),Actinidia30974(-1.13707518895)
ko04261	Adrenergic signaling in cardiomyocytes	2/378	74/8713	0.837634	0.906613	Actinidia20332(-1.4098178478),Actinidia09397(-1.49659531168)	Actinidia20332(-1.4098178478),Actinidia09397(-1.49659531168)
ko00230	Purine metabolism	7/378	220/8713	0.84764	0.906613	Actinidia17402(2.08659294932),Actinidia28439(-1.26862135339),Actinidia08873(-1.58970033516),Actinidia36807(-1.46587212501),Actinidia22165(-1.09871898494),Actinidia18508(-1.06383331817),Actinidia12640(-1.08183652774)	Actinidia17402(2.08659294932),Actinidia28439(-1.26862135339),Actinidia08873(-1.58970033516),Actinidia36807(-1.46587212501),Actinidia22165(-1.09871898494),Actinidia18508(-1.06383331817),Actinidia12640(-1.08183652774)
ko00400	Phenylalanine, tyrosine and tryptophan biosynthesis	2/378	78/8713	0.858526	0.906613	Actinidia11010(2.78258877096),Actinidia04312(-1.09930652804)	Actinidia11010(2.78258877096),Actinidia04312(-1.09930652804)
ko04922	Glucagon signaling pathway	3/378	111/8713	0.866396	0.906613	Actinidia14440(1.06617294809),Actinidia02117(2.05747577616),Actinidia00991(-1.40279339935)	Actinidia14440(1.06617294809),Actinidia02117(2.05747577616),Actinidia00991(-1.40279339935)
ko03020	RNA polymerase	1/378	47/8713	0.87634	0.906613	Actinidia17402(2.08659294932)	Actinidia17402(2.08659294932)
ko04966	Collecting duct acid secretion	1/378	47/8713	0.87634	0.906613	Actinidia19977(-1.04774676487)	Actinidia19977(-1.04774676487)
ko00280	Valine, leucine and isoleucine degradation	2/378	82/8713	0.876937	0.906613	Actinidia30974(-1.13707518895),Actinidia40296(-1.20208177933)	Actinidia30974(-1.13707518895),Actinidia40296(-1.20208177933)
ko04728	Dopaminergic synapse	2/378	82/8713	0.876937	0.906613	Actinidia20332(-1.4098178478),Actinidia09397(-1.49659531168)	Actinidia20332(-1.4098178478),Actinidia09397(-1.49659531168)
ko00052	Galactose metabolism	2/378	84/8713	0.885292	0.906613	Actinidia34657(-1.11721747503),Actinidia27855(-1.11130215168)	Actinidia34657(-1.11721747503),Actinidia27855(-1.11130215168)
ko00250	Alanine, aspartate and glutamate metabolism	2/378	84/8713	0.885292	0.906613	Actinidia09819(-1.30767195224),Actinidia23225(1.15957011101)	Actinidia09819(-1.30767195224),Actinidia23225(1.15957011101)
ko00600	Sphingolipid metabolism	1/378	49/8713	0.886893	0.906613	Actinidia34657(-1.11721747503)	Actinidia34657(-1.11721747503)
ko00510	N-Glycan biosynthesis	2/378	86/8713	0.893119	0.906613	Actinidia20576(1.48577564501),Actinidia08133(1.0601013697)	Actinidia20576(1.48577564501),Actinidia08133(1.0601013697)
ko04710	Circadian rhythm	1/378	51/8713	0.896548	0.906613	Actinidia00991(-1.40279339935)	Actinidia00991(-1.40279339935)
ko00900	Terpenoid backbone biosynthesis	2/378	87/8713	0.896844	0.906613	Actinidia06507(-1.13380563248),Actinidia00496(-1.0609861125)	Actinidia06507(-1.13380563248),Actinidia00496(-1.0609861125)
ko02010	ABC transporters	2/378	90/8713	0.907308	0.906613	Actinidia20072(-2.17140450666),Actinidia22706(-1.0128213839)	Actinidia20072(-2.17140450666),Actinidia22706(-1.0128213839)
ko00460	Cyanoamino acid metabolism	1/378	54/8713	0.909511	0.906613	Actinidia31695(-1.0166211217)	Actinidia31695(-1.0166211217)
ko04070	Phosphatidylinositol signaling system	2/378	91/8713	0.91057	0.906613	Actinidia20057(1.06772421629),Actinidia33926(-1.12806518767)	Actinidia20057(1.06772421629),Actinidia33926(-1.12806518767)
ko00051	Fructose and mannose metabolism	2/378	102/8713	0.940011	0.906613	Actinidia22991(1.12190832639),Actinidia27855(-1.11130215168)	Actinidia22991(1.12190832639),Actinidia27855(-1.11130215168)
ko00720	Carbon fixation pathways in prokaryotes	1/378	66/8713	0.947055	0.906613	Actinidia07947(-1.02370767528)	Actinidia07947(-1.02370767528)
ko00195	Photosynthesis	1/378	67/8713	0.949369	0.906613	Actinidia37957(-1.81085344148)	Actinidia37957(-1.81085344148)
ko04350	TGF-beta signaling pathway	1/378	70/8713	0.955725	0.906613	Actinidia11500(1.37355720927)	Actinidia11500(1.37355720927)
ko04391	Hippo signaling pathway -fly	1/378	73/8713	0.961284	0.906613	Actinidia39665(1.00820386169)	Actinidia39665(1.00820386169)
ko00620	Pyruvate metabolism	3/378	159/8713	0.971549	0.906613	Actinidia14440(1.06617294809),Actinidia02117(2.05747577616),Actinidia07947(-1.02370767528)	Actinidia14440(1.06617294809),Actinidia02117(2.05747577616),Actinidia07947(-1.02370767528)
ko04390	Hippo signaling pathway	1/378	80/8713	0.971696	0.906613	Actinidia39665(1.00820386169)	Actinidia39665(1.00820386169)
ko00020	Citrate cycle (TCA cycle)	2/378	123/8713	0.972636	0.906613	Actinidia13077(-1.07946073298),Actinidia11862(-1.12302156761)	Actinidia13077(-1.07946073298),Actinidia11862(-1.12302156761)
ko04612	Antigen processing and presentation	1/378	83/8713	0.975254	0.906613	Actinidia32533(-1.45534380663)	Actinidia32533(-1.45534380663)
ko04011	MAPK signaling pathway - yeast	1/378	86/8713	0.978366	0.906613	Actinidia09303(-1.45530645624)	Actinidia09303(-1.45530645624)
ko00562	Inositol phosphate metabolism	1/378	87/8713	0.979314	0.906613	Actinidia33926(-1.12806518767)	Actinidia33926(-1.12806518767)
ko04139	Regulation of mitophagy - yeast	1/378	89/8713	0.981087	0.906613	Actinidia05090(-1.05031261243)	Actinidia05090(-1.05031261243)
ko00260	Glycine, serine and threonine metabolism	2/378	134/8713	0.982037	0.906613	Actinidia27167(1.12842706056),Actinidia22261(1.35343737303)	Actinidia27167(1.12842706056),Actinidia22261(1.35343737303)
ko03018	RNA degradation	4/378	235/8713	0.992626	0.906613	Actinidia19099(-1.0417738273),Actinidia11436(-1.15179862298),Actinidia28764(-1.39978351845),Actinidia35696(-1.06434403333)	Actinidia19099(-1.0417738273),Actinidia11436(-1.15179862298),Actinidia28764(-1.39978351845),Actinidia35696(-1.06434403333)
ko01210	2-Oxocarboxylic acid metabolism	1/378	110/8713	0.992629	0.906613	Actinidia13077(-1.07946073298)	Actinidia13077(-1.07946073298)
ko03040	Spliceosome	6/378	319/8713	0.995195	0.906613	Actinidia40466(-1.35242890175),Actinidia10148(-1.01297733743),Actinidia11436(-1.15179862298),Actinidia21993(-1.32954126053),Actinidia28764(-1.39978351845),Actinidia35696(-1.06434403333)	Actinidia40466(-1.35242890175),Actinidia10148(-1.01297733743),Actinidia11436(-1.15179862298),Actinidia21993(-1.32954126053),Actinidia28764(-1.39978351845),Actinidia35696(-1.06434403333)
ko00010	Glycolysis / Gluconeogenesis	3/378	215/8713	0.996118	0.906613	Actinidia14440(1.06617294809),Actinidia35153(-1.11075328784),Actinidia02117(2.05747577616)	Actinidia14440(1.06617294809),Actinidia35153(-1.11075328784),Actinidia02117(2.05747577616)
ko03008	Ribosome biogenesis in eukaryotes	2/378	178/8713	0.996829	0.906613	Actinidia40466(-1.35242890175),Actinidia21993(-1.32954126053)	Actinidia40466(-1.35242890175),Actinidia21993(-1.32954126053)
ko03050	Proteasome	1/378	131/8713	0.997134	0.906613	Actinidia36817(-1.22392431932)	Actinidia36817(-1.22392431932)
ko04141	Protein processing in endoplasmic reticulum	7/378	383/8713	0.998074	0.906613	Actinidia03745(-1.06252968309),Actinidia02125(1.88896137408),Actinidia04063(-1.0075407991),Actinidia13730(-1.07556961143),Actinidia31146(-1.18511292784),Actinidia39457(-1.05479700481),Actinidia12104(1.17489051649)	Actinidia03745(-1.06252968309),Actinidia02125(1.88896137408),Actinidia04063(-1.0075407991),Actinidia13730(-1.07556961143),Actinidia31146(-1.18511292784),Actinidia39457(-1.05479700481),Actinidia12104(1.17489051649)
ko01230	Biosynthesis of amino acids	7/378	399/8713	0.998835	0.906613	Actinidia27165(-1.17618486793),Actinidia27122(-1.44267421285),Actinidia27123(-1.25505507146),Actinidia13077(-1.07946073298),Actinidia39173(-1.05161232672),Actinidia11010(2.78258877096),Actinidia04312(-1.09930652804)	Actinidia27165(-1.17618486793),Actinidia27122(-1.44267421285),Actinidia27123(-1.25505507146),Actinidia13077(-1.07946073298),Actinidia39173(-1.05161232672),Actinidia11010(2.78258877096),Actinidia04312(-1.09930652804)
ko03013	RNA transport	3/378	291/8713	0.999787	0.906613	Actinidia39240(1.1629537545),Actinidia29683(-1.09033632259),Actinidia16498(-1.05341599507)	Actinidia39240(1.1629537545),Actinidia29683(-1.09033632259),Actinidia16498(-1.05341599507)
ko03015	mRNA surveillance pathway	2/378	249/8713	0.999829	0.906613	Actinidia20332(-1.4098178478),Actinidia09397(-1.49659531168)	Actinidia20332(-1.4098178478),Actinidia09397(-1.49659531168)
ko01200	Carbon metabolism	7/378	468/8713	0.99988	0.906613	Actinidia27165(-1.17618486793),Actinidia30974(-1.13707518895),Actinidia27122(-1.44267421285),Actinidia27123(-1.25505507146),Actinidia07947(-1.02370767528),Actinidia13077(-1.07946073298),Actinidia11862(-1.12302156761)	Actinidia27165(-1.17618486793),Actinidia30974(-1.13707518895),Actinidia27122(-1.44267421285),Actinidia27123(-1.25505507146),Actinidia07947(-1.02370767528),Actinidia13077(-1.07946073298),Actinidia11862(-1.12302156761)
