# Supplementary material for: Physiological Characteristics and Transcriptome Analysis of Exogenous Brassinosteroid-Treated Kiwifruit
Source: Int J Mol Sci. 2023 Dec 8;24(24):17252. doi: 10.3390/ijms242417252 (PMC10744020; doi:10.3390/ijms242417252)
Supplement: Supplementary file 1 [file ijms-24-17252-s001.zip › Table S3.xlsx]

## Sheet: Legend
Table S3 KGO list of ‘Hongyang’ root NaCl and BR treament
‘Hongyang’ roots NaCl and BR treatment were subjected to KGO analysis.

## Sheet: CK vs NaCl KGO list 
id	Description	Significant	Annotated	Pvalue	Qvalue	Signi_id	Signi_symbol
Q	Secondary metabolites biosynthesis, transport and catabolism	135/1359	858/18146	4.80137e-17	8.08652e-16	Actinidia19480(-1.69778851988),Actinidia09719(1.33568898163),Actinidia15475(2.02531257918),Actinidia02106(1.97086071588),Actinidia32510(-2.94926537017),Actinidia13571(1.91673086494),Actinidia21708(1.61268357922),Actinidia28285(-1.0199397292),Actinidia02467(-1.4981590779),Actinidia10973(2.65425188432),Actinidia22189(-1.62293970181),Actinidia07153(1.83012873025),Actinidia07989(-1.30450276921),Actin…	Actinidia19480(-1.69778851988),Actinidia09719(1.33568898163),Actinidia15475(2.02531257918),Actinidia02106(1.97086071588),Actinidia32510(-2.94926537017),Actinidia13571(1.91673086494),Actinidia21708(1.61268357922),Actinidia28285(-1.0199397292),Actinidia02467(-1.4981590779),Actinidia10973(2.65425188432),Actinidia22189(-1.62293970181),Actinidia07153(1.83012873025),Actinidia07989(-1.30450276921),Actin…
I	Lipid transport and metabolism	114/1359	817/18146	4.95072e-11	4.16902e-10	Actinidia13437(-1.22905668756),Actinidia36559(-1.00760843377),Actinidia09798(-1.14622526944),Actinidia27703(1.66243279609),Actinidia02467(-1.4981590779),Actinidia25502(1.36904020459),Actinidia18292(1.50639679444),Actinidia37089(1.46855858058),Actinidia36696(-1.05308629813),Actinidia14757(1.00261409691),Actinidia22612(-7.10952801713),Actinidia28009(-1.04349942423),Actinidia18008(1.7396434613),Acti…	Actinidia13437(-1.22905668756),Actinidia36559(-1.00760843377),Actinidia09798(-1.14622526944),Actinidia27703(1.66243279609),Actinidia02467(-1.4981590779),Actinidia25502(1.36904020459),Actinidia18292(1.50639679444),Actinidia37089(1.46855858058),Actinidia36696(-1.05308629813),Actinidia14757(1.00261409691),Actinidia22612(-7.10952801713),Actinidia28009(-1.04349942423),Actinidia18008(1.7396434613),Acti…
Z	Cytoskeleton	73/1359	524/18146	1.7656e-07	9.91216e-07	Actinidia23124(1.68959595993),Actinidia39618(1.34130475174),Actinidia05061(1.21273304917),Actinidia00424(1.12738427433),Actinidia18407(1.65991562699),Actinidia11945(1.07152265922),Actinidia02713(1.24337758647),Actinidia12385(-1.03995761575),Actinidia29641(1.48102198129),Actinidia36030(-1.08788190448),Actinidia20363(2.31814975921),Actinidia35312(1.30299320639),Actinidia38107(1.19097429336),Actinid…	Actinidia23124(1.68959595993),Actinidia39618(1.34130475174),Actinidia05061(1.21273304917),Actinidia00424(1.12738427433),Actinidia18407(1.65991562699),Actinidia11945(1.07152265922),Actinidia02713(1.24337758647),Actinidia12385(-1.03995761575),Actinidia29641(1.48102198129),Actinidia36030(-1.08788190448),Actinidia20363(2.31814975921),Actinidia35312(1.30299320639),Actinidia38107(1.19097429336),Actinid…
D	Cell cycle control, cell division, chromosome partitioning	56/1359	470/18146	0.000369342	0.00155512	Actinidia16462(1.29619528075),Actinidia05061(1.21273304917),Actinidia11678(1.68945421654),Actinidia00420(1.88861693736),Actinidia03420(1.72352138102),Actinidia06983(1.78415349916),Actinidia08852(4.0146599485),Actinidia26786(1.8801214341),Actinidia37872(1.52716603271),Actinidia34357(2.27823492897),Actinidia04861(1.53620306031),Actinidia12493(1.24995817268),Actinidia17967(1.82976334023),Actinidia40…	Actinidia16462(1.29619528075),Actinidia05061(1.21273304917),Actinidia11678(1.68945421654),Actinidia00420(1.88861693736),Actinidia03420(1.72352138102),Actinidia06983(1.78415349916),Actinidia08852(4.0146599485),Actinidia26786(1.8801214341),Actinidia37872(1.52716603271),Actinidia34357(2.27823492897),Actinidia04861(1.53620306031),Actinidia12493(1.24995817268),Actinidia17967(1.82976334023),Actinidia40…
E	Amino acid transport and metabolism	79/1359	733/18146	0.000647211	0.00218008	Actinidia40467(-2.15994591329),Actinidia05804(-1.87186973297),Actinidia24109(1.41753904281),Actinidia27166(2.64189041531),Actinidia00610(1.06719343827),Actinidia38208(-1.10350537064),Actinidia03421(-1.06838970172),Actinidia21260(1.38109687851),Actinidia01120(-1.60290718773),Actinidia01121(-1.87020832665),Actinidia17020(-3.72246257345),Actinidia36176(1.13125071683),Actinidia14757(1.00261409691),Ac…	Actinidia40467(-2.15994591329),Actinidia05804(-1.87186973297),Actinidia24109(1.41753904281),Actinidia27166(2.64189041531),Actinidia00610(1.06719343827),Actinidia38208(-1.10350537064),Actinidia03421(-1.06838970172),Actinidia21260(1.38109687851),Actinidia01120(-1.60290718773),Actinidia01121(-1.87020832665),Actinidia17020(-3.72246257345),Actinidia36176(1.13125071683),Actinidia14757(1.00261409691),Ac…
G	Carbohydrate transport and metabolism	94/1359	993/18146	0.0105053	0.025315	Actinidia04268(-1.30905236393),Actinidia24109(1.41753904281),Actinidia06122(1.44090623213),Actinidia19258(-1.34537309698),Actinidia38280(2.55419549353),Actinidia34704(1.16576013703),Actinidia36453(1.69641149797),Actinidia39529(1.53972831733),Actinidia18290(1.13255588164),Actinidia22102(-1.19341435199),Actinidia20576(1.26121784266),Actinidia17310(2.24113124683),Actinidia10837(1.16033636341),Actini…	Actinidia04268(-1.30905236393),Actinidia24109(1.41753904281),Actinidia06122(1.44090623213),Actinidia19258(-1.34537309698),Actinidia38280(2.55419549353),Actinidia34704(1.16576013703),Actinidia36453(1.69641149797),Actinidia39529(1.53972831733),Actinidia18290(1.13255588164),Actinidia22102(-1.19341435199),Actinidia20576(1.26121784266),Actinidia17310(2.24113124683),Actinidia10837(1.16033636341),Actini…
F	Nucleotide transport and metabolism	26/1359	215/18146	0.0105215	0.025315	Actinidia38010(2.47800286169),Actinidia16974(1.07163032686),Actinidia22552(1.75902821288),Actinidia36790(1.29255253881),Actinidia34358(1.42818853597),Actinidia14444(1.02505323295),Actinidia06976(-1.10540961966),Actinidia27848(-1.079676092),Actinidia04973(1.29259905502),Actinidia08873(2.35808118727),Actinidia25363(1.33339311743),Actinidia36807(2.57109364776),Actinidia07881(1.92763501151),Actinidia…	Actinidia38010(2.47800286169),Actinidia16974(1.07163032686),Actinidia22552(1.75902821288),Actinidia36790(1.29255253881),Actinidia34358(1.42818853597),Actinidia14444(1.02505323295),Actinidia06976(-1.10540961966),Actinidia27848(-1.079676092),Actinidia04973(1.29259905502),Actinidia08873(2.35808118727),Actinidia25363(1.33339311743),Actinidia36807(2.57109364776),Actinidia07881(1.92763501151),Actinidia…
T	Signal transduction mechanisms	212/1359	2501/18146	0.0252069	0.0530671	Actinidia23498(1.45875810347),Actinidia08410(-1.45616362155),Actinidia23124(1.68959595993),Actinidia14914(2.08265988238),Actinidia20332(1.68010444321),Actinidia01010(1.72860967532),Actinidia37597(2.41405207742),Actinidia38906(-1.68684640272),Actinidia26542(-1.22829320161),Actinidia09235(-1.14979708667),Actinidia19116(1.79300340903),Actinidia06981(1.46148681574),Actinidia18407(1.65991562699),Actin…	Actinidia23498(1.45875810347),Actinidia08410(-1.45616362155),Actinidia23124(1.68959595993),Actinidia14914(2.08265988238),Actinidia20332(1.68010444321),Actinidia01010(1.72860967532),Actinidia37597(2.41405207742),Actinidia38906(-1.68684640272),Actinidia26542(-1.22829320161),Actinidia09235(-1.14979708667),Actinidia19116(1.79300340903),Actinidia06981(1.46148681574),Actinidia18407(1.65991562699),Actin…
W	Extracellular structures	10/1359	75/18146	0.0524397	0.0981328	Actinidia36453(1.69641149797),Actinidia18290(1.13255588164),Actinidia13527(1.91110875137),Actinidia07951(1.2766133837),Actinidia12011(1.43321911211),Actinidia31116(1.9965595454),Actinidia06191(1.28642751774),Actinidia04433(-2.24102502074),Actinidia03751(1.47195697943),Actinidia03860(1.54654934573)	Actinidia36453(1.69641149797),Actinidia18290(1.13255588164),Actinidia13527(1.91110875137),Actinidia07951(1.2766133837),Actinidia12011(1.43321911211),Actinidia31116(1.9965595454),Actinidia06191(1.28642751774),Actinidia04433(-2.24102502074),Actinidia03751(1.47195697943),Actinidia03860(1.54654934573)
V	Defense mechanisms	16/1359	162/18146	0.155899	0.262566	Actinidia03961(-1.66637142974),Actinidia03962(-1.34833417481),Actinidia38236(-1.64972072925),Actinidia12257(-3.44155579241),Actinidia13240(1.00442502492),Actinidia03851(-1.62953325181),Actinidia03852(-1.35468207805),Actinidia13538(-1.10277313584),Actinidia31409(2.05958284056),Actinidia29369(-1.71602447924),Actinidia26957(1.46147057303),Actinidia26958(1.42694856773),Actinidia25842(1.18945993174),A…	Actinidia03961(-1.66637142974),Actinidia03962(-1.34833417481),Actinidia38236(-1.64972072925),Actinidia12257(-3.44155579241),Actinidia13240(1.00442502492),Actinidia03851(-1.62953325181),Actinidia03852(-1.35468207805),Actinidia13538(-1.10277313584),Actinidia31409(2.05958284056),Actinidia29369(-1.71602447924),Actinidia26957(1.46147057303),Actinidia26958(1.42694856773),Actinidia25842(1.18945993174),A…
M	Cell wall/membrane/envelope biogenesis	29/1359	325/18146	0.186294	0.285236	Actinidia36453(1.69641149797),Actinidia18290(1.13255588164),Actinidia04280(-1.34337988051),Actinidia24171(1.25415344083),Actinidia13527(1.91110875137),Actinidia07951(1.2766133837),Actinidia11696(2.08967163383),Actinidia15852(-1.07895509348),Actinidia31657(-1.27140476062),Actinidia07202(1.08710199179),Actinidia29919(-1.42118769193),Actinidia12011(1.43321911211),Actinidia31116(1.9965595454),Actinid…	Actinidia36453(1.69641149797),Actinidia18290(1.13255588164),Actinidia04280(-1.34337988051),Actinidia24171(1.25415344083),Actinidia13527(1.91110875137),Actinidia07951(1.2766133837),Actinidia11696(2.08967163383),Actinidia15852(-1.07895509348),Actinidia31657(-1.27140476062),Actinidia07202(1.08710199179),Actinidia29919(-1.42118769193),Actinidia12011(1.43321911211),Actinidia31116(1.9965595454),Actinid…
L	Replication, recombination and repair	36/1359	442/18146	0.32333	0.453796	Actinidia33951(3.14776657266),Actinidia03891(2.94812715108),Actinidia02032(1.03068413188),Actinidia14753(2.56347648907),Actinidia27865(2.06601683116),Actinidia11648(1.89426538013),Actinidia16720(1.43216032784),Actinidia08766(1.52602256551),Actinidia33261(1.61881800909),Actinidia05814(-1.3493814081),Actinidia09628(1.43678198111),Actinidia09471(1.8633680149),Actinidia34175(2.09953405607),Actinidia0…	Actinidia33951(3.14776657266),Actinidia03891(2.94812715108),Actinidia02032(1.03068413188),Actinidia14753(2.56347648907),Actinidia27865(2.06601683116),Actinidia11648(1.89426538013),Actinidia16720(1.43216032784),Actinidia08766(1.52602256551),Actinidia33261(1.61881800909),Actinidia05814(-1.3493814081),Actinidia09628(1.43678198111),Actinidia09471(1.8633680149),Actinidia34175(2.09953405607),Actinidia0…
P	Inorganic ion transport and metabolism	49/1359	617/18146	0.354053	0.458692	Actinidia00154(1.55614312652),Actinidia08852(4.0146599485),Actinidia32492(-1.18145234651),Actinidia25501(-1.10374694945),Actinidia19357(-1.06640452769),Actinidia12758(1.48278510096),Actinidia35576(2.16263453953),Actinidia39622(1.21831282377),Actinidia33909(-1.47301986898),Actinidia23571(-1.84963112425),Actinidia11557(-2.47673950625),Actinidia17046(-1.07521295143),Actinidia17045(-1.12347108953),Ac…	Actinidia00154(1.55614312652),Actinidia08852(4.0146599485),Actinidia32492(-1.18145234651),Actinidia25501(-1.10374694945),Actinidia19357(-1.06640452769),Actinidia12758(1.48278510096),Actinidia35576(2.16263453953),Actinidia39622(1.21831282377),Actinidia33909(-1.47301986898),Actinidia23571(-1.84963112425),Actinidia11557(-2.47673950625),Actinidia17046(-1.07521295143),Actinidia17045(-1.12347108953),Ac…
R	General function prediction only	183/1359	2471/18146	0.58017	0.697949	Actinidia24269(1.73331089197),Actinidia19480(-1.69778851988),Actinidia19578(-1.36277497158),Actinidia28079(1.66052989064),Actinidia18971(1.16033760099),Actinidia07908(3.08461895011),Actinidia30230(-1.71372440254),Actinidia06217(1.31859406323),Actinidia06981(1.46148681574),Actinidia21708(1.61268357922),Actinidia35459(2.02777371708),Actinidia28285(-1.0199397292),Actinidia01869(1.33678629048),Actini…	Actinidia24269(1.73331089197),Actinidia19480(-1.69778851988),Actinidia19578(-1.36277497158),Actinidia28079(1.66052989064),Actinidia18971(1.16033760099),Actinidia07908(3.08461895011),Actinidia30230(-1.71372440254),Actinidia06217(1.31859406323),Actinidia06981(1.46148681574),Actinidia21708(1.61268357922),Actinidia35459(2.02777371708),Actinidia28285(-1.0199397292),Actinidia01869(1.33678629048),Actini…
B	Chromatin structure and dynamics	18/1359	275/18146	0.757704	0.701754	Actinidia06876(2.40169715502),Actinidia05682(2.38549215137),Actinidia05663(2.3265979356),Actinidia31076(1.27158813605),Actinidia31264(3.26629059704),Actinidia35311(2.15106903407),Actinidia10812(2.13607336923),Actinidia07611(1.42825946245),Actinidia07720(1.07738863711),Actinidia16296(3.11320953799),Actinidia05738(1.02365427671),Actinidia37216(1.16554215236),Actinidia16004(1.08359744168),Actinidia0…	Actinidia06876(2.40169715502),Actinidia05682(2.38549215137),Actinidia05663(2.3265979356),Actinidia31076(1.27158813605),Actinidia31264(3.26629059704),Actinidia35311(2.15106903407),Actinidia10812(2.13607336923),Actinidia07611(1.42825946245),Actinidia07720(1.07738863711),Actinidia16296(3.11320953799),Actinidia05738(1.02365427671),Actinidia37216(1.16554215236),Actinidia16004(1.08359744168),Actinidia0…
Y	Nuclear structure	2/1359	60/18146	0.945416	0.701754	Actinidia11560(1.07966719753),Actinidia29083(1.15892101746)	Actinidia11560(1.07966719753),Actinidia29083(1.15892101746)
C	Energy production and conversion	45/1359	744/18146	0.948251	0.701754	Actinidia32378(1.11214886641),Actinidia39203(1.19765323013),Actinidia06122(1.44090623213),Actinidia04916(-1.14142782956),Actinidia15066(-1.14820049544),Actinidia39581(1.1422560604),Actinidia24065(-2.82232507164),Actinidia29507(1.05924355104),Actinidia29505(-1.23900934063),Actinidia14843(1.10331855882),Actinidia32686(-1.44074690166),Actinidia05514(1.15267722256),Actinidia15455(-1.22239355229),Acti…	Actinidia32378(1.11214886641),Actinidia39203(1.19765323013),Actinidia06122(1.44090623213),Actinidia04916(-1.14142782956),Actinidia15066(-1.14820049544),Actinidia39581(1.1422560604),Actinidia24065(-2.82232507164),Actinidia29507(1.05924355104),Actinidia29505(-1.23900934063),Actinidia14843(1.10331855882),Actinidia32686(-1.44074690166),Actinidia05514(1.15267722256),Actinidia15455(-1.22239355229),Acti…
H	Coenzyme transport and metabolism	8/1359	183/18146	0.968485	0.701754	Actinidia21261(1.02895941485),Actinidia03793(-1.27738262365),Actinidia08982(1.5437918943),Actinidia18376(1.23146967715),Actinidia16477(-1.48506334094),Actinidia10075(-1.78307414949),Actinidia00845(-1.20684658782),Actinidia01199(-1.18251907929)	Actinidia21261(1.02895941485),Actinidia03793(-1.27738262365),Actinidia08982(1.5437918943),Actinidia18376(1.23146967715),Actinidia16477(-1.48506334094),Actinidia10075(-1.78307414949),Actinidia00845(-1.20684658782),Actinidia01199(-1.18251907929)
K	Transcription	78/1359	1382/18146	0.997889	0.701754	Actinidia13145(1.72202926128),Actinidia22450(2.01426417575),Actinidia06559(1.38714415943),Actinidia18480(-1.98526890737),Actinidia27366(3.14825746486),Actinidia32705(1.43843783119),Actinidia37759(-1.01098657063),Actinidia19252(-1.08195788917),Actinidia13312(2.15684377935),Actinidia18400(-1.02390378942),Actinidia17402(-4.4322134622),Actinidia17401(-5.52310791824),Actinidia02461(-7.01974946662),Act…	Actinidia13145(1.72202926128),Actinidia22450(2.01426417575),Actinidia06559(1.38714415943),Actinidia18480(-1.98526890737),Actinidia27366(3.14825746486),Actinidia32705(1.43843783119),Actinidia37759(-1.01098657063),Actinidia19252(-1.08195788917),Actinidia13312(2.15684377935),Actinidia18400(-1.02390378942),Actinidia17402(-4.4322134622),Actinidia17401(-5.52310791824),Actinidia02461(-7.01974946662),Act…
O	Posttranslational modification, protein turnover, chaperones	135/1359	2259/18146	0.998822	0.701754	Actinidia37941(2.49861938001),Actinidia10381(1.18090750778),Actinidia16125(-1.1457946373),Actinidia21842(1.90016218255),Actinidia00423(-1.04656117449),Actinidia19252(-1.08195788917),Actinidia27536(-2.05714709652),Actinidia02125(-4.14344256641),Actinidia39322(-1.28986358778),Actinidia20247(1.86424345508),Actinidia03897(2.27831231112),Actinidia13812(1.89688788689),Actinidia13037(2.31069539097),Acti…	Actinidia37941(2.49861938001),Actinidia10381(1.18090750778),Actinidia16125(-1.1457946373),Actinidia21842(1.90016218255),Actinidia00423(-1.04656117449),Actinidia19252(-1.08195788917),Actinidia27536(-2.05714709652),Actinidia02125(-4.14344256641),Actinidia39322(-1.28986358778),Actinidia20247(1.86424345508),Actinidia03897(2.27831231112),Actinidia13812(1.89688788689),Actinidia13037(2.31069539097),Acti…
S	Function unknown	50/1359	1074/18146	0.999957	0.701754	Actinidia39054(1.06457598528),Actinidia26752(-1.02009319672),Actinidia29808(1.59945316611),Actinidia38019(1.67939042934),Actinidia02373(-1.98677167673),Actinidia26016(1.23058906103),Actinidia13631(1.48706495511),Actinidia28004(-5.06307793671),Actinidia29835(1.79430088535),Actinidia15256(-1.10105874037),Actinidia19850(-1.18962178293),Actinidia24040(-1.08179669344),Actinidia19779(-1.56865569636),Ac…	Actinidia39054(1.06457598528),Actinidia26752(-1.02009319672),Actinidia29808(1.59945316611),Actinidia38019(1.67939042934),Actinidia02373(-1.98677167673),Actinidia26016(1.23058906103),Actinidia13631(1.48706495511),Actinidia28004(-5.06307793671),Actinidia29835(1.79430088535),Actinidia15256(-1.10105874037),Actinidia19850(-1.18962178293),Actinidia24040(-1.08179669344),Actinidia19779(-1.56865569636),Ac…
U	Intracellular trafficking, secretion, and vesicular transport	45/1359	1195/18146	1	0.701754	Actinidia18528(-1.0321754417),Actinidia37254(-1.33943791853),Actinidia25368(2.20162307668),Actinidia20243(1.58660704345),Actinidia25203(1.41848878592),Actinidia39101(1.43337780823),Actinidia11560(1.07966719753),Actinidia04252(1.43194483219),Actinidia25559(1.71508742368),Actinidia20313(1.75970943281),Actinidia32354(1.33159809281),Actinidia00446(-1.22793954633),Actinidia03396(1.84084723738),Actinid…	Actinidia18528(-1.0321754417),Actinidia37254(-1.33943791853),Actinidia25368(2.20162307668),Actinidia20243(1.58660704345),Actinidia25203(1.41848878592),Actinidia39101(1.43337780823),Actinidia11560(1.07966719753),Actinidia04252(1.43194483219),Actinidia25559(1.71508742368),Actinidia20313(1.75970943281),Actinidia32354(1.33159809281),Actinidia00446(-1.22793954633),Actinidia03396(1.84084723738),Actinid…
A	RNA processing and modification	21/1359	962/18146	1	0.701754	Actinidia35756(-1.02302508538),Actinidia10307(-1.3416596604),Actinidia34701(-1.70796657571),Actinidia19355(-1.20058083971),Actinidia27627(-1.4173569792),Actinidia04285(-1.02367658011),Actinidia06722(1.08291477466),Actinidia18494(-1.17144623814),Actinidia12638(-1.06209036804),Actinidia02386(1.35742389648),Actinidia34853(1.04591721165),Actinidia10220(-1.00206119883),Actinidia33683(13.4893336955),Ac…	Actinidia35756(-1.02302508538),Actinidia10307(-1.3416596604),Actinidia34701(-1.70796657571),Actinidia19355(-1.20058083971),Actinidia27627(-1.4173569792),Actinidia04285(-1.02367658011),Actinidia06722(1.08291477466),Actinidia18494(-1.17144623814),Actinidia12638(-1.06209036804),Actinidia02386(1.35742389648),Actinidia34853(1.04591721165),Actinidia10220(-1.00206119883),Actinidia33683(13.4893336955),Ac…
J	Translation, ribosomal structure and biogenesis	22/1359	992/18146	1	0.701754	Actinidia32590(-1.31061264865),Actinidia29235(-1.01142294067),Actinidia25822(-1.27317808257),Actinidia25366(13.5621752337),Actinidia27088(1.10480708618),Actinidia31959(-1.42424800824),Actinidia00023(-1.30310079503),Actinidia34254(1.08827240956),Actinidia01712(-1.51019026286),Actinidia05410(1.04002302399),Actinidia02684(-1.09512305099),Actinidia35150(-1.65912173066),Actinidia00601(2.2902832078),Ac…	Actinidia32590(-1.31061264865),Actinidia29235(-1.01142294067),Actinidia25822(-1.27317808257),Actinidia25366(13.5621752337),Actinidia27088(1.10480708618),Actinidia31959(-1.42424800824),Actinidia00023(-1.30310079503),Actinidia34254(1.08827240956),Actinidia01712(-1.51019026286),Actinidia05410(1.04002302399),Actinidia02684(-1.09512305099),Actinidia35150(-1.65912173066),Actinidia00601(2.2902832078),Ac…

## Sheet: NaCl vs NaCl+10 nM BR KGO list
id	Description	Significant	Annotated	Pvalue	Qvalue	Signi_id	Signi_symbol
Q	Secondary metabolites biosynthesis, transport and catabolism	70/852	858/18146	4.4751e-06	8.47915e-05	Actinidia19480(1.10193882613),Actinidia02106(-1.47215647812),Actinidia35173(1.0563914374),Actinidia36614(1.29747569118),Actinidia25501(1.16932023965),Actinidia28817(1.38415456084),Actinidia20072(-2.17140450666),Actinidia12226(-1.5723463583),Actinidia01249(1.85322041077),Actinidia09557(-1.04239024916),Actinidia05363(1.36689888308),Actinidia13309(-1.26383813249),Actinidia27167(1.12842706056),Actini…	Actinidia19480(1.10193882613),Actinidia02106(-1.47215647812),Actinidia35173(1.0563914374),Actinidia36614(1.29747569118),Actinidia25501(1.16932023965),Actinidia28817(1.38415456084),Actinidia20072(-2.17140450666),Actinidia12226(-1.5723463583),Actinidia01249(1.85322041077),Actinidia09557(-1.04239024916),Actinidia05363(1.36689888308),Actinidia13309(-1.26383813249),Actinidia27167(1.12842706056),Actini…
Z	Cytoskeleton	42/852	524/18146	0.000530624	0.00502697	Actinidia39618(-1.46434476166),Actinidia12385(1.68888409938),Actinidia24744(-1.51551158576),Actinidia20363(-1.83918791216),Actinidia35312(-1.31505376585),Actinidia27860(-1.79949524441),Actinidia23633(-1.60730258696),Actinidia26065(-1.13727878849),Actinidia25275(1.53674244656),Actinidia22339(-1.24696904859),Actinidia38583(-1.14830409191),Actinidia40489(2.0552649026),Actinidia14872(1.37442164093),A…	Actinidia39618(-1.46434476166),Actinidia12385(1.68888409938),Actinidia24744(-1.51551158576),Actinidia20363(-1.83918791216),Actinidia35312(-1.31505376585),Actinidia27860(-1.79949524441),Actinidia23633(-1.60730258696),Actinidia26065(-1.13727878849),Actinidia25275(1.53674244656),Actinidia22339(-1.24696904859),Actinidia38583(-1.14830409191),Actinidia40489(2.0552649026),Actinidia14872(1.37442164093),A…
I	Lipid transport and metabolism	57/852	817/18146	0.00182135	0.0115033	Actinidia13437(1.20948888736),Actinidia17158(-1.0350936838),Actinidia37089(-1.16592308891),Actinidia20230(-1.30262843514),Actinidia29979(-2.03859862898),Actinidia22612(1.75101287563),Actinidia22220(1.45591431369),Actinidia22912(1.40920529855),Actinidia20057(1.06772421629),Actinidia22366(-1.70488503827),Actinidia19287(1.59161141204),Actinidia35126(-1.67251307857),Actinidia36486(1.46535759328),Acti…	Actinidia13437(1.20948888736),Actinidia17158(-1.0350936838),Actinidia37089(-1.16592308891),Actinidia20230(-1.30262843514),Actinidia29979(-2.03859862898),Actinidia22612(1.75101287563),Actinidia22220(1.45591431369),Actinidia22912(1.40920529855),Actinidia20057(1.06772421629),Actinidia22366(-1.70488503827),Actinidia19287(1.59161141204),Actinidia35126(-1.67251307857),Actinidia36486(1.46535759328),Acti…
R	General function prediction only	141/852	2471/18146	0.00712274	0.0337393	Actinidia19480(1.10193882613),Actinidia37939(-1.02559559238),Actinidia07349(-1.03249006319),Actinidia06219(-1.07093150481),Actinidia06218(-1.44189547387),Actinidia06217(-1.42999322605),Actinidia06981(-1.07390866212),Actinidia05961(-1.0608227958),Actinidia28132(-1.15681858791),Actinidia35173(1.0563914374),Actinidia20243(-1.12240755907),Actinidia13266(1.24871413226),Actinidia27906(1.0804723344),Act…	Actinidia19480(1.10193882613),Actinidia37939(-1.02559559238),Actinidia07349(-1.03249006319),Actinidia06219(-1.07093150481),Actinidia06218(-1.44189547387),Actinidia06217(-1.42999322605),Actinidia06981(-1.07390866212),Actinidia05961(-1.0608227958),Actinidia28132(-1.15681858791),Actinidia35173(1.0563914374),Actinidia20243(-1.12240755907),Actinidia13266(1.24871413226),Actinidia27906(1.0804723344),Act…
T	Signal transduction mechanisms	135/852	2501/18146	0.0429785	0.162866	Actinidia18050(1.76648000388),Actinidia08410(1.39968827793),Actinidia14917(1.14324172902),Actinidia20332(-1.4098178478),Actinidia29033(1.17529613867),Actinidia02371(1.3791234794),Actinidia01985(1.10036233449),Actinidia06981(-1.07390866212),Actinidia13890(1.23737996439),Actinidia28759(1.28606829713),Actinidia35827(1.97017665024),Actinidia02034(1.2436140662),Actinidia17292(-1.47308306217),Actinidia…	Actinidia18050(1.76648000388),Actinidia08410(1.39968827793),Actinidia14917(1.14324172902),Actinidia20332(-1.4098178478),Actinidia29033(1.17529613867),Actinidia02371(1.3791234794),Actinidia01985(1.10036233449),Actinidia06981(-1.07390866212),Actinidia13890(1.23737996439),Actinidia28759(1.28606829713),Actinidia35827(1.97017665024),Actinidia02034(1.2436140662),Actinidia17292(-1.47308306217),Actinidia…
W	Extracellular structures	5/852	75/18146	0.276152	0.823799	Actinidia14919(-1.10650704744),Actinidia14997(1.26253503203),Actinidia04433(1.81456669309),Actinidia09510(17.9294658197),Actinidia37054(-1.21610876048)	Actinidia14919(-1.10650704744),Actinidia14997(1.26253503203),Actinidia04433(1.81456669309),Actinidia09510(17.9294658197),Actinidia37054(-1.21610876048)
O	Posttranslational modification, protein turnover, chaperones	111/852	2259/18146	0.315372	0.823799	Actinidia10148(-1.01297733743),Actinidia37947(1.06621371981),Actinidia37941(-1.10851611502),Actinidia25473(-1.74551276505),Actinidia10381(-1.0680084637),Actinidia16125(1.01220368847),Actinidia14997(1.26253503203),Actinidia03745(-1.06252968309),Actinidia02125(1.88896137408),Actinidia03277(-1.28646193702),Actinidia06484(1.00999384773),Actinidia28555(-1.24312253656),Actinidia24436(1.10125169054),Act…	Actinidia10148(-1.01297733743),Actinidia37947(1.06621371981),Actinidia37941(-1.10851611502),Actinidia25473(-1.74551276505),Actinidia10381(-1.0680084637),Actinidia16125(1.01220368847),Actinidia14997(1.26253503203),Actinidia03745(-1.06252968309),Actinidia02125(1.88896137408),Actinidia03277(-1.28646193702),Actinidia06484(1.00999384773),Actinidia28555(-1.24312253656),Actinidia24436(1.10125169054),Act…
M	Cell wall/membrane/envelope biogenesis	17/852	325/18146	0.35851	0.823799	Actinidia24171(-1.05551812432),Actinidia37220(-1.14773820991),Actinidia11696(-1.83337528261),Actinidia31657(1.91389607976),Actinidia35842(1.06767281964),Actinidia03542(-1.17172583847),Actinidia11041(1.95366184026),Actinidia12341(-1.31302492664),Actinidia22850(-1.40773969616),Actinidia09510(17.9294658197),Actinidia10486(-1.80977706363),Actinidia01658(-1.31528989882),Actinidia29315(-1.429570122),Ac…	Actinidia24171(-1.05551812432),Actinidia37220(-1.14773820991),Actinidia11696(-1.83337528261),Actinidia31657(1.91389607976),Actinidia35842(1.06767281964),Actinidia03542(-1.17172583847),Actinidia11041(1.95366184026),Actinidia12341(-1.31302492664),Actinidia22850(-1.40773969616),Actinidia09510(17.9294658197),Actinidia10486(-1.80977706363),Actinidia01658(-1.31528989882),Actinidia29315(-1.429570122),Ac…
E	Amino acid transport and metabolism	36/852	733/18146	0.414123	0.823799	Actinidia38208(1.13498019434),Actinidia03421(1.73276435914),Actinidia06987(-2.14606418956),Actinidia17020(2.23650674376),Actinidia07059(-1.40920876039),Actinidia27165(-1.17618486793),Actinidia08498(-1.88325978594),Actinidia29482(2.32271650653),Actinidia17584(-1.34355756322),Actinidia39494(3.05194300715),Actinidia06208(-1.27174125639),Actinidia14822(1.14678156179),Actinidia27122(-1.44267421285),Ac…	Actinidia38208(1.13498019434),Actinidia03421(1.73276435914),Actinidia06987(-2.14606418956),Actinidia17020(2.23650674376),Actinidia07059(-1.40920876039),Actinidia27165(-1.17618486793),Actinidia08498(-1.88325978594),Actinidia29482(2.32271650653),Actinidia17584(-1.34355756322),Actinidia39494(3.05194300715),Actinidia06208(-1.27174125639),Actinidia14822(1.14678156179),Actinidia27122(-1.44267421285),Ac…
D	Cell cycle control, cell division, chromosome partitioning	22/852	470/18146	0.537422	0.823799	Actinidia00420(-1.3310150698),Actinidia40489(2.0552649026),Actinidia30679(-1.88392131816),Actinidia29415(-1.35213954107),Actinidia20566(-1.25113071409),Actinidia14295(-1.20114645706),Actinidia36465(-1.35025028659),Actinidia36466(-1.38752947464),Actinidia08266(-1.75721227728),Actinidia00481(2.07361163002),Actinidia37902(-1.73587740295),Actinidia37163(-1.3196056727),Actinidia14691(-1.07457215591),A…	Actinidia00420(-1.3310150698),Actinidia40489(2.0552649026),Actinidia30679(-1.88392131816),Actinidia29415(-1.35213954107),Actinidia20566(-1.25113071409),Actinidia14295(-1.20114645706),Actinidia36465(-1.35025028659),Actinidia36466(-1.38752947464),Actinidia08266(-1.75721227728),Actinidia00481(2.07361163002),Actinidia37902(-1.73587740295),Actinidia37163(-1.3196056727),Actinidia14691(-1.07457215591),A…
F	Nucleotide transport and metabolism	10/852	215/18146	0.557938	0.823799	Actinidia00313(-1.08936313838),Actinidia28439(-1.26862135339),Actinidia05795(-1.82387915653),Actinidia08873(-1.58970033516),Actinidia36807(-1.46587212501),Actinidia22165(-1.09871898494),Actinidia15011(-1.37092324307),Actinidia30960(-1.40510361273),Actinidia09774(-1.02727952034),Actinidia12640(-1.08183652774)	Actinidia00313(-1.08936313838),Actinidia28439(-1.26862135339),Actinidia05795(-1.82387915653),Actinidia08873(-1.58970033516),Actinidia36807(-1.46587212501),Actinidia22165(-1.09871898494),Actinidia15011(-1.37092324307),Actinidia30960(-1.40510361273),Actinidia09774(-1.02727952034),Actinidia12640(-1.08183652774)
P	Inorganic ion transport and metabolism	28/852	617/18146	0.602252	0.823799	Actinidia22847(1.26259394941),Actinidia25501(1.16932023965),Actinidia29975(-1.21632856633),Actinidia35576(-1.91500542089),Actinidia34018(2.3272354104),Actinidia17071(1.17861674819),Actinidia23571(1.1086637193),Actinidia08165(-1.01471277061),Actinidia08463(1.58716339418),Actinidia31097(-1.35789333878),Actinidia39494(3.05194300715),Actinidia23533(-1.07063812829),Actinidia19764(1.1855893964),Actinid…	Actinidia22847(1.26259394941),Actinidia25501(1.16932023965),Actinidia29975(-1.21632856633),Actinidia35576(-1.91500542089),Actinidia34018(2.3272354104),Actinidia17071(1.17861674819),Actinidia23571(1.1086637193),Actinidia08165(-1.01471277061),Actinidia08463(1.58716339418),Actinidia31097(-1.35789333878),Actinidia39494(3.05194300715),Actinidia23533(-1.07063812829),Actinidia19764(1.1855893964),Actinid…
V	Defense mechanisms	7/852	162/18146	0.642361	0.823799	Actinidia38012(1.23088563739),Actinidia05057(-1.34285706558),Actinidia12257(1.05774809034),Actinidia22603(-1.34549220874),Actinidia29369(1.3446978276),Actinidia12402(-1.0293442889),Actinidia36980(-3.00372825892)	Actinidia38012(1.23088563739),Actinidia05057(-1.34285706558),Actinidia12257(1.05774809034),Actinidia22603(-1.34549220874),Actinidia29369(1.3446978276),Actinidia12402(-1.0293442889),Actinidia36980(-3.00372825892)
K	Transcription	61/852	1382/18146	0.715402	0.823799	Actinidia06559(-1.08603009884),Actinidia00618(-1.67607328676),Actinidia17402(2.08659294932),Actinidia22726(-1.69583207975),Actinidia12018(-1.05158211181),Actinidia20794(-1.14633558989),Actinidia09923(-1.16500357629),Actinidia14960(-1.37803228693),Actinidia04360(-1.33537821417),Actinidia15172(-1.00517674892),Actinidia00228(-1.03359229094),Actinidia20458(-1.18240183969),Actinidia23182(1.25245849629…	Actinidia06559(-1.08603009884),Actinidia00618(-1.67607328676),Actinidia17402(2.08659294932),Actinidia22726(-1.69583207975),Actinidia12018(-1.05158211181),Actinidia20794(-1.14633558989),Actinidia09923(-1.16500357629),Actinidia14960(-1.37803228693),Actinidia04360(-1.33537821417),Actinidia15172(-1.00517674892),Actinidia00228(-1.03359229094),Actinidia20458(-1.18240183969),Actinidia23182(1.25245849629…
U	Intracellular trafficking, secretion, and vesicular transport	51/852	1195/18146	0.784274	0.823799	Actinidia14664(-1.07759517876),Actinidia19250(-1.64340038714),Actinidia25368(-1.65945702452),Actinidia20243(-1.12240755907),Actinidia00984(-1.34615617981),Actinidia20696(-1.1220611804),Actinidia35230(-1.03816199065),Actinidia16987(-1.21591422471),Actinidia09927(-1.15094183192),Actinidia06262(-1.5030702499),Actinidia11842(-1.06487624709),Actinidia19495(-1.15664676768),Actinidia05715(-1.02920677455…	Actinidia14664(-1.07759517876),Actinidia19250(-1.64340038714),Actinidia25368(-1.65945702452),Actinidia20243(-1.12240755907),Actinidia00984(-1.34615617981),Actinidia20696(-1.1220611804),Actinidia35230(-1.03816199065),Actinidia16987(-1.21591422471),Actinidia09927(-1.15094183192),Actinidia06262(-1.5030702499),Actinidia11842(-1.06487624709),Actinidia19495(-1.15664676768),Actinidia05715(-1.02920677455…
B	Chromatin structure and dynamics	8/852	275/18146	0.948775	0.823799	Actinidia31076(-1.08730606538),Actinidia17026(-1.83897605962),Actinidia07861(-1.21533388595),Actinidia19974(-1.13425073476),Actinidia18334(-1.25707726451),Actinidia24295(-1.29394596571),Actinidia24155(-1.73957785897),Actinidia23042(-1.00864795035)	Actinidia31076(-1.08730606538),Actinidia17026(-1.83897605962),Actinidia07861(-1.21533388595),Actinidia19974(-1.13425073476),Actinidia18334(-1.25707726451),Actinidia24295(-1.29394596571),Actinidia24155(-1.73957785897),Actinidia23042(-1.00864795035)
C	Energy production and conversion	25/852	744/18146	0.972347	0.823799	Actinidia35954(-1.11688994145),Actinidia14440(1.06617294809),Actinidia29267(-1.03520691252),Actinidia10335(2.04060573335),Actinidia40296(-1.20208177933),Actinidia15983(1.0329384704),Actinidia02117(2.05747577616),Actinidia27638(1.30560949391),Actinidia10181(-1.28600484596),Actinidia37081(-1.15308237106),Actinidia04744(-1.25484869156),Actinidia00062(-1.2565740582),Actinidia11862(-1.12302156761),Act…	Actinidia35954(-1.11688994145),Actinidia14440(1.06617294809),Actinidia29267(-1.03520691252),Actinidia10335(2.04060573335),Actinidia40296(-1.20208177933),Actinidia15983(1.0329384704),Actinidia02117(2.05747577616),Actinidia27638(1.30560949391),Actinidia10181(-1.28600484596),Actinidia37081(-1.15308237106),Actinidia04744(-1.25484869156),Actinidia00062(-1.2565740582),Actinidia11862(-1.12302156761),Act…
G	Carbohydrate transport and metabolism	34/852	993/18146	0.982139	0.823799	Actinidia01985(1.10036233449),Actinidia38280(-1.08898829679),Actinidia34704(-1.27773689042),Actinidia20576(1.48577564501),Actinidia06507(-1.13380563248),Actinidia10837(-1.35960823168),Actinidia19227(-1.46941343922),Actinidia12496(1.65347617286),Actinidia30269(-1.07810294128),Actinidia24171(-1.05551812432),Actinidia37823(-1.12277259004),Actinidia28165(1.27206738121),Actinidia07129(-1.43659796958),…	Actinidia01985(1.10036233449),Actinidia38280(-1.08898829679),Actinidia34704(-1.27773689042),Actinidia20576(1.48577564501),Actinidia06507(-1.13380563248),Actinidia10837(-1.35960823168),Actinidia19227(-1.46941343922),Actinidia12496(1.65347617286),Actinidia30269(-1.07810294128),Actinidia24171(-1.05551812432),Actinidia37823(-1.12277259004),Actinidia28165(1.27206738121),Actinidia07129(-1.43659796958),…
L	Replication, recombination and repair	12/852	442/18146	0.987836	0.823799	Actinidia02718(-1.15512265812),Actinidia33951(-2.92732634276),Actinidia14753(-1.96254767934),Actinidia16720(-1.40009198962),Actinidia04038(-1.84864178638),Actinidia21731(-1.01325300242),Actinidia23089(-1.56238022399),Actinidia35539(-1.58539243619),Actinidia25238(1.05905662164),Actinidia25846(-1.75956740572),Actinidia30574(-1.15275350411),Actinidia18150(-2.27028145208)	Actinidia02718(-1.15512265812),Actinidia33951(-2.92732634276),Actinidia14753(-1.96254767934),Actinidia16720(-1.40009198962),Actinidia04038(-1.84864178638),Actinidia21731(-1.01325300242),Actinidia23089(-1.56238022399),Actinidia35539(-1.58539243619),Actinidia25238(1.05905662164),Actinidia25846(-1.75956740572),Actinidia30574(-1.15275350411),Actinidia18150(-2.27028145208)
J	Translation, ribosomal structure and biogenesis	32/852	992/18146	0.992587	0.823799	Actinidia40466(-1.35242890175),Actinidia19099(-1.0417738273),Actinidia39240(1.1629537545),Actinidia39243(-1.23526269285),Actinidia18242(-1.37752277543),Actinidia21993(-1.32954126053),Actinidia05410(-1.49995862518),Actinidia05432(-1.15678118775),Actinidia35150(1.55995341831),Actinidia29667(-1.09641666296),Actinidia39568(-1.08439081635),Actinidia00601(-2.02502729881),Actinidia02302(2.4220116996),Ac…	Actinidia40466(-1.35242890175),Actinidia19099(-1.0417738273),Actinidia39240(1.1629537545),Actinidia39243(-1.23526269285),Actinidia18242(-1.37752277543),Actinidia21993(-1.32954126053),Actinidia05410(-1.49995862518),Actinidia05432(-1.15678118775),Actinidia35150(1.55995341831),Actinidia29667(-1.09641666296),Actinidia39568(-1.08439081635),Actinidia00601(-2.02502729881),Actinidia02302(2.4220116996),Ac…
H	Coenzyme transport and metabolism	3/852	183/18146	0.992609	0.823799	Actinidia35954(-1.11688994145),Actinidia15286(1.00801979744),Actinidia25569(1.0065607461)	Actinidia35954(-1.11688994145),Actinidia15286(1.00801979744),Actinidia25569(1.0065607461)
S	Function unknown	28/852	1074/18146	0.999883	0.823799	Actinidia24665(-1.23105749093),Actinidia28301(-1.16566911373),Actinidia31837(-1.07158473417),Actinidia09180(-1.12368706668),Actinidia35007(2.73059239757),Actinidia04367(-1.26545302963),Actinidia38964(-2.09012629782),Actinidia05768(-1.22449007895),Actinidia00278(-1.05891463041),Actinidia29492(-1.01132858327),Actinidia02380(-1.1783456578),Actinidia36514(-1.01543542142),Actinidia08812(1.11839179458)…	Actinidia24665(-1.23105749093),Actinidia28301(-1.16566911373),Actinidia31837(-1.07158473417),Actinidia09180(-1.12368706668),Actinidia35007(2.73059239757),Actinidia04367(-1.26545302963),Actinidia38964(-2.09012629782),Actinidia05768(-1.22449007895),Actinidia00278(-1.05891463041),Actinidia29492(-1.01132858327),Actinidia02380(-1.1783456578),Actinidia36514(-1.01543542142),Actinidia08812(1.11839179458)…
A	RNA processing and modification	12/852	962/18146	1	0.823799	Actinidia40466(-1.35242890175),Actinidia11436(-1.15179862298),Actinidia17151(1.4482988839),Actinidia23809(-1.02711427482),Actinidia21993(-1.32954126053),Actinidia28764(-1.39978351845),Actinidia35696(-1.06434403333),Actinidia02386(-1.58058343518),Actinidia06054(-1.07759743377),Actinidia12401(1.71208291111),Actinidia13903(-1.60252612859),Actinidia15182(-1.43533621354)	Actinidia40466(-1.35242890175),Actinidia11436(-1.15179862298),Actinidia17151(1.4482988839),Actinidia23809(-1.02711427482),Actinidia21993(-1.32954126053),Actinidia28764(-1.39978351845),Actinidia35696(-1.06434403333),Actinidia02386(-1.58058343518),Actinidia06054(-1.07759743377),Actinidia12401(1.71208291111),Actinidia13903(-1.60252612859),Actinidia15182(-1.43533621354)
