# Supplementary material for: Physiological Characteristics and Transcriptome Analysis of Exogenous Brassinosteroid-Treated Kiwifruit
Source: Int J Mol Sci. 2023 Dec 8;24(24):17252. doi: 10.3390/ijms242417252 (PMC10744020; doi:10.3390/ijms242417252)
Supplement: Supplementary file 1 [file ijms-24-17252-s001.zip › Table S4.xlsx]

## Sheet: Sheet1
Classify	Name	Gene	TPM
			CK	BR	BRZ
Plant hormone transduction	ABF	Actinidia00228	5.67233	6.33395	12.9663
	AHP1	Actinidia40207	11.2201	9.3096	21.2079
	CYCD3-1	Actinidia00420	9.13662	2.46749	6.2077
	CYCD3-3	Actinidia36466	3.17398	0.654893	1.7134
	ERF1B	Actinidia25785	2.74955	6.19503	18.9546
	GAI	Actinidia07444	1.77062	0.677027	2.07253
	GH3.3	Actinidia27976	167.448	553.117	151.287
	IAA12	Actinidia30123	4.15919	4.43389	9.57173
	IAA14	Actinidia40093	39.1131	17.7578	54.9018
	IAA3	Actinidia05470	2.48309	0.645571	2.19333
	IAA4	Actinidia08448	3.87746	4.58807	14.6752
	IAA4	Actinidia40094	8.22641	6.68589	15.5244
	IAA4	Actinidia04489	12.8876	13.4866	32.4786
	IAA9	Actinidia19603	53.4751	31.8019	65.4428
	PP2CA	Actinidia02371	20.0508	32.5253	12.5044
	PP2CA	Actinidia13890	62.0459	98.6929	41.8598
	PYL1	Actinidia14811	14.4844	31.9282	66.6266
	PYL4	Actinidia00972	20.8049	28.6208	60.3134
	SAUR	Actinidia06602	25.3992	12.9874	33.0897
	SAUR	Actinidia20060	12.2154	5.05139	11.0924
	SAUR50	Actinidia20478	1.62251	1.39987	9.56469
	SAUR72	Actinidia35426	16.2401	6.92789	17.3922
	TCH4	Actinidia05490	122.863	157.275	35.4864
	TIFY10A	Actinidia30242	771.458	1182.71	444.879
	TIFY10B	Actinidia29942	179.486	299.948	106.061
	TIFY9	Actinidia09609	15.9961	37.5626	13.6976
Ion transport	ABCA2	Actinidia34983	34.6207	119.037	38.9659
	ABCG5	Actinidia20072	0.547199	0.400136	1.80246
	ACA12	Actinidia19966	7.44204	17.332	7.17448
	ACA13	Actinidia08463	5.09838	7.47648	2.48836
	ACA13	Actinidia13958	4.22298	6.29521	2.18345
	ACA2-2	Actinidia32835	35.3317	75.5791	15.3368
	CAR4	Actinidia28132	3.79029	3.74919	8.35938
	CCX4	Actinidia39650	116.925	118.036	55.5535
	CCX4	Actinidia30229	26.9377	27.5797	10.267
	CHX20	Actinidia19764	1.96035	4.81461	2.11672
	CML41	Actinidia36540	1.69778	5.54242	1.56988
	CML50	Actinidia39200	176.559	247.217	105.575
	CPK20	Actinidia06193	1.18015	0.544664	1.5496
	CPK20	Actinidia07953	1.13119	0.818047	1.82227
	CPK20	Actinidia37768	16.2557	42.3537	13.0527
	CPK32	Actinidia38560	26.2136	50.8558	24.5312
	HKT1	Actinidia29975	19.9059	14.5298	33.7607
Antioxidant	CSD	Actinidia00056	29.7574	115.425	55.3002
	FSD2	Actinidia31649	60.1223	28.0061	58.6542
	MVP17	Actinidia15729	6.56649	3.5645	7.60225
Interplay with HKT1	PP2C49	Actinidia21363	145.646	243.172	67.1013
