# Supplementary material for: Physiological Characteristics and Transcriptome Analysis of Exogenous Brassinosteroid-Treated Kiwifruit
Source: Int J Mol Sci. 2023 Dec 8;24(24):17252. doi: 10.3390/ijms242417252 (PMC10744020; doi:10.3390/ijms242417252)
Supplement: Supplementary file 1 [file ijms-24-17252-s001.zip › Table S5.xlsx]

## Sheet: Sheet1
Name	Gene	TPM
		CK	BR	BRZ
CPK20	Actinidia07953	1.13119	0.818047	1.82227
PP2C49	Actinidia21363	145.646	243.172	67.1013
HKT1	Actinidia29975	19.9059	14.5298	33.7607
FSD2	Actinidia31649	60.1223	28.0061	58.6542
