# Supplementary material for: Physiological Characteristics and Transcriptome Analysis of Exogenous Brassinosteroid-Treated Kiwifruit
Source: Int J Mol Sci. 2023 Dec 8;24(24):17252. doi: 10.3390/ijms242417252 (PMC10744020; doi:10.3390/ijms242417252)
Supplement: Supplementary file 1 [file ijms-24-17252-s001.zip › Table S6.xlsx]

## Sheet: Sheet1
Table S6 Quantitative primer design
Gene	Name	Sequence (5’-3’)
	AaActin-F	TGCATGAGCGATCAAGTTTCAAG
	AaActin-R	TGTCCCATGTCTGGTTGATGACT
Actinidia07953	CPK20-F	ATTGAAGGTGTAGCTCCCGATAA
	CPK20-R	TCTTTCAGTCCTGCGATTTCC
Actinidia21363	PP2C49-F	AGTTCCTCATCATCGGGTGTG
	PP2C49-R	CATCGCTCTGGATCATCGTGT
Actinidia29975	HKT1-F	GAGGAGTCATCCACCCAGCAC
	HKT1-R	CCCACATTCCCATAGACACGA
Actinidia31649	FSD2-F	TTCCCTGCCAAGGTGGG
	FSD2-R	TACTCCAGTGTATCACGGCTCAT
